# Supplementary material for: Genotypic Characterization of Uropathogenic Escherichia coli from Companion Animals: Predominance of ST372 in Dogs and Human-Related ST73 in Cats
Source: Antibiotics (Basel). 2023 Dec 30;13(1):38. doi: 10.3390/antibiotics13010038 (PMC10812829; doi:10.3390/antibiotics13010038)
Supplement: Supplementary file 1 [file antibiotics-13-00038-s001.zip]

Archive with 3 entries (3 files):
- Table S1 Newly assigned STs.pdf
- Table S2 Virulence associated genes.xlsx
- Table S3 Genotypic and phenotypic AMR.xlsx
