# Supplementary material for: Genotypic Characterization of Uropathogenic Escherichia coli from Companion Animals: Predominance of ST372 in Dogs and Human-Related ST73 in Cats
Source: Antibiotics (Basel). 2023 Dec 30;13(1):38. doi: 10.3390/antibiotics13010038 (PMC10812829; doi:10.3390/antibiotics13010038)
Supplement: Supplementary file 1 [file antibiotics-13-00038-s001.zip › Table S2 Virulence associated genes.xlsx]

## Sheet: Tabelle1
Isolate	afaA	afaB-VIII	afaC-VII	afaC-VIII	afaD-VIII	afaD-VII	afaE-8	afaE-V	afaE	afaF-VII	afaG-VII	agn43	astA(East-1)	cdtA-III	cdtA-IV	cdtA	cdtB-III	cdtB-IV	cdtC-IV	cdtC_III	chuA	chuS	chuT	chuU	chuW	chuX	chuY	cnf1	csgA	csgB	csgC	csgD	csgE	csgF	csgG	cvaA	cvaC	draB	draC	draD	draP	entA	entB	entC	entD	entE	entF	entS	fdeC
IHIT40900	.	.	.	.	.	.	.	.	.	.	.	100	.	.	100	.	.	100	100	.	100	100	100	100	100	100	100	100	100	100	100	100	100	100	100	100	.	.	.	.	.	100	100	100	85.86	100	100	100	99.93
IHIT40902	.	.	.	.	.	.	.	.	.	.	.	.	.	.	.	.	.	.	.	.	100	100	100	100	100	100	100	100	100	100	100	100	100	100	100	.	.	.	.	.	.	100	100	100	100	100	99.28	100	99.93
IHIT40904	.	.	.	.	.	.	.	.	.	.	.	.	.	.	.	.	.	.	.	.	100	100	100	100	100	100	100	100	99.35	100	100	100	100	100	100	100	.	.	.	.	.	100	100	100	100	100	99.28	100	100
IHIT40905	.	.	.	.	.	.	.	.	.	.	.	.	.	.	.	.	.	.	.	.	100	100	100	100	100	100	100	.	100	100	100	100	100	100	100	.	.	.	.	.	.	100	100	100	85.86	100	99.28	100	99.86
IHIT41202	.	.	.	.	.	.	.	.	.	.	.	.	100	.	.	.	.	.	.	.	100	100	100	100	100	100	100	100	100	100	100	100	100	100	100	100	.	.	.	.	.	100	100	100	100	100	99.28	100	100
IHIT41205	.	.	.	.	.	.	.	.	.	.	.	.	.	.	.	.	.	.	.	.	100	100	100	100	100	100	100	100	99.35	100	100	100	100	100	100	100	.	.	.	.	.	100	100	100	100	100	99.28	100	100
IHIT41206	.	.	.	.	.	.	.	.	.	.	.	.	.	.	.	.	.	.	.	.	.	.	.	.	.	.	.	.	99.35	100	100	100	100	100	100	.	.	.	.	.	.	100	100	100	100	100	99.28	100	.
IHIT41207	.	.	.	.	.	.	.	.	.	.	.	.	.	.	.	.	.	.	.	.	100	100	100	100	100	100	100	100	99.35	100	100	100	100	100	100	100	.	.	.	.	.	100	100	100	100	100	99.28	100	100
IHIT41213	.	.	.	.	.	.	.	.	.	.	.	.	.	.	.	.	.	.	.	.	.	.	.	.	.	.	.	.	99.35	100	100	100	100	100	100	100	100	.	.	.	.	100	100	100	100	100	98.66	100	.
IHIT41493	.	.	.	.	.	.	.	.	.	.	.	.	.	.	.	.	.	.	.	.	100	100	100	100	100	100	100	100	100	100	100	100	100	100	100	100	.	.	.	.	.	100	100	100	100	100	99.28	100	100
IHIT41494	.	.	.	.	.	.	.	.	.	.	.	.	.	.	.	.	.	.	.	.	100	100	100	100	100	100	100	100	100	100	100	100	100	100	100	100	.	.	.	.	.	100	100	100	100	100	100	100	100
IHIT41495	.	.	.	.	.	.	.	.	.	.	.	.	.	.	.	.	.	.	.	.	.	.	.	.	.	.	.	.	100	100	100	99.85	100	100	100	.	.	.	.	.	.	100	100	100	100	100	99.28	100	.
IHIT41496	.	.	.	.	.	.	.	.	.	.	.	.	.	.	.	.	.	.	.	.	100	100	100	100	100	100	100	.	100	100	100	100	100	100	100	.	.	.	.	.	.	100	100	100	100	100	99.28	100	100
IHIT41497	.	.	.	.	.	.	.	.	.	.	.	.	.	.	.	.	.	.	.	.	100	100	100	100	100	100	100	99.97	100	100	100	100	100	100	100	100	.	.	.	.	.	100	100	100	100	100	100	100	100
IHIT41498	.	.	.	.	.	.	.	.	.	.	.	.	.	.	.	.	.	.	.	.	100	100	100	100	100	100	100	100	100	100	100	100	100	100	100	100	.	.	.	.	.	100	100	100	100	100	99.28	100	100
IHIT41500	.	.	.	.	.	.	.	.	.	.	.	100	.	.	100	.	.	100	100	.	100	100	100	100	100	100	100	100	100	100	100	100	100	100	100	100	.	.	.	.	.	100	100	100	100	100	100	100	100
IHIT41501	.	.	.	.	.	.	.	.	.	.	.	.	.	.	.	.	.	.	.	.	100	100	100	100	100	100	100	100	100	100	100	100	100	100	100	100	.	.	.	.	.	100	100	100	100	100	99.28	100	100
IHIT41502	.	.	.	.	.	.	.	.	.	.	.	.	.	.	.	.	.	.	.	.	100	100	100	100	100	100	100	100	100	100	100	100	100	100	100	.	.	.	.	.	.	100	100	100	100	100	99.28	100	100
IHIT41503	.	.	.	.	.	.	.	.	.	.	.	.	.	.	.	.	.	.	.	.	100	100	100	100	100	100	100	100	99.35	100	100	100	100	100	100	100	.	.	.	.	.	100	100	100	100	100	99.28	100	100
IHIT41574	.	.	.	.	.	.	.	.	.	.	.	.	.	.	.	.	.	.	.	.	100	100	100	100	100	100	100	.	100	100	100	100	100	100	100	.	.	.	.	.	.	100	100	100	85.86	100	99.28	100	100
IHIT41575	.	.	.	.	.	.	.	.	.	.	.	.	.	.	.	.	.	.	.	.	100	100	100	100	100	100	100	.	100	100	100	100	100	100	100	.	.	.	.	.	.	100	100	100	100	100	99.28	100	100
IHIT41576	100	.	.	.	.	.	.	.	100	.	.	.	.	.	.	.	.	.	.	.	100	100	100	100	100	100	100	.	100	100	100	100	100	100	100	.	.	81.32	100	100	100	100	100	100	85.86	100	100	100	99.93
IHIT41577	.	.	.	.	.	.	.	.	.	.	.	.	.	.	.	.	.	.	.	.	100	100	100	100	100	100	100	100	99.35	100	100	100	100	100	100	100	.	.	.	.	.	100	100	100	100	100	99.28	100	100
IHIT41578	.	.	.	.	.	.	.	.	.	.	.	.	.	.	.	.	.	.	.	.	100	100	100	100	100	100	100	.	99.35	100	100	100	100	100	100	.	.	.	.	.	.	100	100	100	100	100	99.28	100	100
IHIT41579	.	.	.	.	.	.	.	.	.	.	.	100	.	.	.	.	.	.	.	.	100	100	100	100	100	100	100	85.16	100	100	100	100	100	100	100	100	.	.	.	.	.	100	100	100	100	100	99.28	100	100
IHIT41581	.	.	.	.	.	.	.	.	.	.	.	.	.	.	.	.	.	.	.	.	100	100	100	100	100	100	100	100	100	100	100	100	100	100	100	100	.	.	.	.	.	100	100	100	100	100	99.28	100	100
IHIT41585	.	.	.	.	.	.	.	.	.	.	.	100	.	.	.	.	.	.	.	.	100	100	100	100	100	100	100	80.79	100	100	100	100	100	100	100	100	.	.	.	.	.	100	100	100	100	100	99.28	100	99.93
IHIT41587	.	.	.	.	.	.	.	.	.	.	.	100	.	.	.	.	.	.	.	.	100	100	100	100	100	100	100	100	100	100	100	100	100	100	100	100	.	.	.	.	.	100	100	100	100	100	99.28	100	100
IHIT41594	.	.	.	.	.	.	.	.	.	.	.	100	99.11	.	.	.	.	.	.	.	100	100	100	100	100	100	100	100	100	100	100	100	100	100	100	100	.	.	.	.	.	100	100	100	100	100	99.28	100	100
IHIT41596	.	100	.	100	100	.	100	.	.	100	.	.	100	.	.	.	.	.	.	.	.	.	.	.	.	.	.	.	99.35	100	100	100	100	100	100	100	100	.	.	.	.	100	100	100	100	100	98.66	100	.
IHIT41597	.	.	.	.	.	.	.	.	.	.	.	.	.	.	.	.	.	.	.	.	100	100	100	100	100	100	100	81.05	99.35	100	100	100	100	100	100	96	.	.	.	.	.	100	100	100	100	100	99.28	100	100
IHIT41598	.	.	.	.	.	.	.	.	.	.	.	.	.	.	.	.	.	.	.	.	.	.	.	.	.	.	.	.	99.35	100	100	100	100	100	100	.	.	.	.	.	.	100	100	100	100	100	99.28	100	.
IHIT41634	.	.	.	.	.	.	.	.	.	.	.	.	.	.	.	.	.	.	.	.	.	.	.	.	.	.	.	.	99.35	100	100	100	100	100	100	100	100	.	.	.	.	100	100	100	100	100	98.66	100	.
IHIT41635	.	.	.	.	.	.	.	.	.	.	.	99.97	.	.	.	.	.	.	.	.	100	100	100	100	100	100	100	.	99.35	100	100	100	100	100	100	100	100	.	.	.	.	100	100	100	100	100	99.28	100	100
IHIT41636	.	.	.	.	.	.	.	.	.	.	.	.	.	.	100	.	.	100	100	.	100	100	100	100	100	100	100	81.18	100	100	100	100	100	100	100	100	.	.	.	.	.	100	100	100	100	100	100	100	100
IHIT41637	.	.	.	.	.	.	.	.	.	.	.	.	.	.	.	.	.	.	.	.	100	100	100	100	100	100	100	.	100	100	100	100	100	100	100	.	.	.	.	.	.	100	100	100	85.86	100	99.28	100	100
IHIT41642	.	.	.	.	.	.	.	.	.	.	.	99.63	.	.	.	.	.	.	.	.	100	100	100	100	100	100	100	.	99.35	100	100	100	100	100	100	.	.	.	.	.	.	100	100	100	100	100	99.28	100	.
IHIT41646	.	.	.	.	.	.	.	.	.	.	.	100	.	.	.	.	.	.	.	.	100	100	100	100	100	100	100	85.09	100	100	100	100	100	100	100	100	.	.	.	.	.	100	100	100	100	100	99.28	100	99.93
IHIT41648	.	.	.	.	.	.	.	.	.	.	.	100	.	.	.	.	.	.	.	.	100	100	100	100	100	100	100	80.1	100	100	100	100	100	100	100	100	.	.	.	.	.	100	100	100	100	100	99.28	100	99.93
IHIT41649	.	.	.	.	.	.	.	.	.	.	.	.	.	.	.	.	.	.	.	.	100	100	100	100	100	100	100	80.59	100	100	100	100	100	100	100	100	.	.	.	.	.	100	100	100	100	100	99.28	100	100
IHIT41651	.	.	.	.	.	.	.	.	.	.	.	.	.	.	.	.	.	.	.	.	.	.	.	.	.	.	.	.	99.35	100	100	100	100	100	100	.	.	.	.	.	.	100	100	100	100	100	98.66	100	.
IHIT41654	.	.	.	.	.	.	.	.	.	.	.	.	.	.	.	.	.	.	.	.	100	100	100	100	100	100	100	80.1	100	100	100	100	100	100	100	100	.	.	.	.	.	100	100	100	100	100	99.28	100	100
IHIT41716	.	.	.	.	.	.	.	.	.	.	.	.	.	.	.	.	.	.	.	.	100	100	100	100	100	100	100	84.14	100	100	100	100	100	100	100	100	.	.	.	.	.	100	100	100	100	100	100	100	100
IHIT41721	.	.	.	.	.	.	.	.	.	.	.	.	.	.	.	.	.	.	.	.	100	100	100	100	100	100	100	82.79	100	100	100	100	100	100	100	100	.	.	.	.	.	100	100	100	100	100	100	100	100
IHIT41722	.	.	.	.	.	.	.	.	.	.	.	.	99.11	.	.	.	.	.	.	.	100	100	100	100	100	100	100	.	100	100	100	100	100	100	100	96	.	.	.	.	.	100	100	100	100	100	99.28	100	100
IHIT41723	.	.	.	.	.	.	.	.	.	.	.	100	.	.	.	.	.	.	.	.	100	100	100	100	100	100	100	100	100	100	100	100	100	100	100	100	.	.	.	.	.	100	100	100	100	100	99.28	100	100
IHIT41724	.	.	.	.	.	.	.	.	.	.	.	.	.	.	.	.	.	.	.	.	100	100	100	100	100	100	100	.	100	100	100	100	100	100	100	.	.	.	.	.	.	100	100	100	100	100	99.28	100	99.93
IHIT41725	.	.	.	.	.	.	.	.	.	.	.	99.97	.	.	.	.	.	.	.	.	100	100	100	100	100	100	100	81.18	99.35	100	100	100	100	100	100	100	.	.	.	.	.	100	100	100	100	100	99.28	100	100
IHIT41726	.	.	.	.	.	.	.	.	.	.	.	.	.	.	.	.	.	.	.	.	100	100	100	100	100	100	100	.	100	100	100	100	100	100	100	.	.	.	.	.	.	100	100	100	100	100	99.28	100	100
IHIT41731	.	.	.	.	.	.	.	.	.	.	.	100	.	.	.	.	.	.	.	.	100	100	100	100	100	100	100	.	100	100	100	100	100	100	100	100	.	.	.	.	.	100	100	100	100	100	99.28	100	100
IHIT41735	.	.	.	.	.	.	.	.	.	.	.	.	.	.	.	.	.	.	.	.	100	100	100	100	100	100	100	.	100	100	100	100	100	100	100	.	.	.	.	.	.	100	100	100	100	100	100	100	100
IHIT41736	.	.	.	.	.	.	.	.	.	.	.	.	.	.	.	.	.	.	.	.	100	100	100	100	100	100	100	80.53	99.35	100	100	100	100	100	100	100	.	.	.	.	.	100	100	100	100	100	99.28	100	100
IHIT41737	.	.	.	.	.	.	.	.	.	.	.	.	99.11	.	.	.	.	.	.	.	100	100	100	100	100	100	100	100	99.35	100	100	100	100	100	100	96	.	.	.	.	.	100	100	100	100	100	99.28	100	100
IHIT41739	.	.	.	.	.	.	.	.	.	.	.	.	.	.	.	.	.	.	.	.	100	100	100	100	100	100	100	.	100	100	100	100	100	100	100	.	.	.	.	.	.	100	100	100	100	100	99.28	100	100
IHIT41740	.	.	.	.	.	.	.	.	.	.	.	.	.	.	.	.	.	.	.	.	100	100	100	100	100	100	100	100	100	100	100	100	100	100	100	.	.	.	.	.	.	100	100	100	100	100	99.28	100	99.93
IHIT41743	.	.	.	.	.	.	.	.	.	.	.	.	.	.	.	.	.	.	.	.	.	.	.	.	.	.	.	.	99.35	100	100	100	100	100	100	100	100	.	.	.	.	100	100	100	100	100	99.28	100	.
IHIT41747	.	.	.	.	.	.	.	.	.	.	.	100	100	.	.	.	.	.	.	.	100	100	100	100	100	100	100	84.63	100	100	100	100	100	100	100	100	.	.	.	.	.	100	100	100	100	100	99.28	100	100
IHIT41749	.	.	.	.	.	.	.	.	.	.	.	100	.	.	.	.	.	.	.	.	100	100	100	100	100	100	100	100	100	100	100	100	100	100	100	100	.	.	.	.	.	100	100	100	100	100	99.28	100	100
IHIT41750	.	.	.	.	.	.	.	.	.	.	.	.	.	.	.	.	.	.	.	.	.	.	.	.	.	.	.	.	99.35	100	100	100	100	100	100	.	.	.	.	.	.	100	100	100	100	100	98.66	100	.
IHIT41751	.	.	.	.	.	.	.	.	.	.	.	.	.	.	.	.	.	.	.	.	.	.	.	.	.	.	.	.	100	100	100	100	100	100	100	.	.	.	.	.	.	100	100	100	100	100	99.28	100	.
IHIT41753	.	.	.	.	.	.	.	.	.	.	.	100	.	.	.	.	.	.	.	.	100	100	100	100	100	100	100	83.65	100	100	100	100	100	100	100	100	.	.	.	.	.	100	100	100	100	100	99.28	100	100
IHIT41754	.	.	.	.	.	.	.	.	.	.	.	.	.	.	.	.	.	.	.	.	.	.	.	.	.	.	.	.	99.35	100	100	100	100	100	100	100	100	.	.	.	.	100	100	100	100	100	99.28	100	.
IHIT41756	.	.	.	.	.	.	.	.	.	.	.	.	.	.	.	.	.	.	.	.	100	100	100	100	100	100	100	80.1	100	100	100	100	100	100	100	100	.	.	.	.	.	100	100	100	100	100	100	100	100
IHIT41790	.	.	.	.	.	.	.	.	.	.	.	100	.	.	.	.	.	.	.	.	.	.	.	.	.	.	.	84.27	99.35	100	100	100	100	100	100	100	.	.	.	.	.	100	100	100	100	100	98.66	100	.
IHIT41792	.	.	.	.	.	.	.	.	.	.	.	.	.	.	.	.	.	.	.	.	.	.	.	.	.	.	.	.	99.35	100	100	100	100	100	100	.	.	.	.	.	.	100	100	100	100	100	98.66	100	.
IHIT41793	.	.	.	.	.	.	.	.	.	.	.	.	.	.	.	.	.	.	.	.	100	100	100	100	100	100	100	83.81	100	100	100	100	100	100	100	100	.	.	.	.	.	100	100	100	100	100	100	100	100
IHIT41794	.	.	.	.	.	.	.	.	.	.	.	100	.	.	.	100	.	100	100	.	100	100	100	100	100	100	100	82.86	100	100	100	100	100	100	100	100	.	.	.	.	.	100	100	100	85.86	100	100	100	99.93
IHIT41796	.	.	.	.	.	.	.	.	.	.	.	.	.	.	.	.	.	.	.	.	.	.	.	.	.	.	.	.	99.35	100	100	100	100	100	100	.	.	.	.	.	.	100	100	100	100	100	99.28	100	.
IHIT41797	.	.	.	.	.	.	.	.	.	.	.	.	.	.	.	.	.	.	.	.	100	100	100	100	100	100	100	85.09	100	100	100	100	100	100	100	100	.	.	.	.	.	100	100	100	100	100	99.28	100	100
IHIT41798	.	.	.	.	.	.	.	.	.	.	.	99.97	.	.	.	.	.	.	.	.	100	100	100	100	100	100	100	.	100	100	100	100	100	100	100	100	.	.	.	.	.	100	100	100	100	100	100	100	100
IHIT41799	.	.	.	.	.	.	.	.	.	.	.	100	.	.	.	.	.	.	.	.	100	100	100	100	100	100	100	80.79	100	100	100	100	100	100	100	100	.	.	.	.	.	100	100	100	85.86	100	99.28	100	100
IHIT41800	.	.	.	.	.	.	.	.	.	.	.	100	.	.	100	.	.	100	100	.	100	100	100	100	100	100	100	82.82	100	100	100	100	100	100	100	100	.	.	.	.	.	100	100	100	85.86	100	99.28	100	100
IHIT41804	.	.	.	.	.	.	.	.	.	.	.	.	.	.	.	.	.	.	.	.	100	100	100	100	100	100	100	80.99	100	100	100	100	100	100	100	.	.	.	.	.	.	100	100	100	100	100	99.28	100	99.93
IHIT41815	.	.	.	.	.	.	.	.	.	.	.	100	.	.	.	.	.	.	.	.	.	.	.	.	.	.	.	80.26	99.35	100	100	100	100	100	100	100	.	.	.	.	.	100	100	100	100	100	98.66	100	.
IHIT41817	.	.	.	.	.	.	.	.	.	.	.	100	.	.	.	.	.	.	.	.	100	100	100	100	100	100	100	99.97	100	100	100	100	100	100	100	100	.	.	.	.	.	100	100	100	100	100	100	100	100
IHIT41822	.	.	.	.	.	.	.	.	.	.	.	.	.	.	.	.	.	.	.	.	100	100	100	100	100	100	100	.	100	100	100	100	100	100	100	100	.	.	.	.	.	100	100	100	100	100	100	100	100
IHIT41825	.	.	.	.	.	.	.	.	.	.	.	.	.	.	.	.	.	.	.	.	100	100	100	100	100	100	100	100	100	100	100	100	100	100	100	.	.	.	.	.	.	100	100	100	100	100	99.28	100	99.93
IHIT41826	.	.	.	.	.	.	.	.	.	.	.	100	.	.	.	.	.	.	.	.	100	100	100	100	100	100	100	100	100	100	100	100	100	100	100	100	.	.	.	.	.	100	100	100	100	100	99.28	100	100
IHIT41827	.	.	.	.	.	.	.	.	.	.	.	99.97	.	.	.	100	.	100	100	.	100	100	100	100	100	100	100	.	100	100	100	100	100	100	100	100	.	.	.	.	.	100	100	100	85.86	100	100	100	99.93
IHIT41828	.	.	.	.	.	.	.	.	.	.	.	100	99.11	.	.	.	.	.	.	.	100	100	100	100	100	100	100	100	100	100	100	100	100	100	100	.	.	.	.	.	.	100	100	100	100	100	100	100	100
IHIT41830	.	100	.	98.88	.	.	.	.	.	100	.	100	.	.	.	.	.	.	.	.	100	100	100	100	100	100	100	100	100	100	100	100	100	100	100	100	.	.	.	.	.	100	100	100	100	100	99.28	100	100
IHIT41833	.	.	.	.	.	.	.	.	.	.	.	98.6	.	.	.	.	.	.	.	.	100	100	100	100	100	100	100	100	99.35	100	100	100	100	100	100	100	.	.	.	.	.	100	100	100	100	100	99.28	100	100
IHIT41948	.	.	.	.	.	.	.	.	.	.	.	.	.	.	.	.	.	.	.	.	100	100	100	100	100	100	100	.	99.35	100	100	100	100	100	100	100	.	.	.	.	.	100	100	100	100	100	99.28	100	100
IHIT41949	.	.	.	.	.	.	.	.	.	.	.	100	99.11	.	.	.	.	.	.	.	100	100	100	100	100	100	100	100	100	100	100	100	100	100	100	100	.	.	.	.	.	100	100	100	100	100	99.28	100	100
IHIT41950	.	.	.	.	.	.	.	.	.	.	.	.	.	.	.	.	.	.	.	.	100	100	100	100	100	100	100	100	100	100	100	100	100	100	100	100	.	.	.	.	.	100	100	100	100	100	99.28	100	100
IHIT41951	.	100	.	100	100	.	100	.	.	.	.	.	.	.	.	.	.	.	.	.	.	.	.	.	.	.	.	.	99.35	100	100	100	100	100	100	100	100	.	.	.	.	100	100	100	100	100	98.66	100	.
IHIT41953	.	.	.	.	.	.	.	.	.	.	.	.	.	.	.	.	.	.	.	.	100	100	100	100	100	100	100	80.2	100	100	100	100	100	100	100	100	.	.	.	.	.	100	100	100	100	100	100	100	100
IHIT41954	.	.	.	.	.	.	.	.	.	.	.	.	.	.	.	.	.	.	.	.	100	100	100	100	100	100	100	100	99.35	100	100	100	100	100	100	.	.	.	.	.	.	100	100	100	100	100	99.28	100	100
IHIT41956	.	.	.	.	.	.	.	.	.	.	.	100	99.11	.	.	.	.	.	.	.	100	100	100	100	100	100	100	100	100	100	100	100	100	100	100	100	.	.	.	.	.	100	100	100	100	100	99.28	100	100
IHIT41957	.	.	.	.	.	.	.	.	.	.	.	.	.	.	.	.	.	.	.	.	100	100	100	100	100	100	100	.	100	100	100	100	100	100	100	.	.	.	.	.	.	100	100	100	100	100	99.28	100	100
IHIT41958	.	.	.	.	.	.	.	.	.	.	.	.	.	.	.	.	.	.	.	.	100	100	100	100	100	100	100	100	100	100	100	100	100	100	100	100	.	.	.	.	.	100	100	100	100	100	99.28	100	100
IHIT41963	.	.	.	.	.	.	.	.	.	.	.	.	.	85.97	.	.	100	.	.	100	.	.	.	.	.	.	.	.	99.35	100	100	100	100	100	100	.	.	.	.	.	.	100	100	100	100	100	98.66	100	.
IHIT41965	.	.	.	.	.	.	.	.	.	.	.	.	.	.	.	.	.	.	.	.	100	100	100	100	100	100	100	100	99.35	100	100	100	100	100	100	100	100	.	.	.	.	100	100	100	100	100	99.28	100	100
IHIT41966	.	.	.	.	.	.	.	.	.	.	.	100	.	.	.	.	.	.	.	.	100	100	100	100	100	100	100	81.05	100	100	100	100	100	100	100	100	.	.	.	.	.	100	100	100	100	100	100	100	100
IHIT41967	.	.	.	.	.	.	.	.	.	.	.	.	.	.	.	.	.	.	.	.	100	100	100	100	100	100	100	.	99.35	100	100	100	100	100	100	100	.	.	.	.	.	100	100	100	100	100	99.28	100	100
IHIT41968	.	.	.	.	.	.	.	.	.	.	.	.	98.67	.	.	.	.	.	.	.	100	100	100	100	100	100	100	.	99.35	100	100	100	100	100	100	.	.	.	.	.	.	100	99.77	100	82.23	100	99.28	100	99.13
IHIT41974	.	.	.	.	.	.	.	.	.	.	.	100	.	.	.	.	.	.	.	.	100	100	100	100	100	100	100	100	100	100	100	100	100	100	100	100	.	.	.	.	.	100	100	100	100	100	99.28	100	100
IHIT41975	.	.	.	.	.	.	.	.	.	.	.	100	.	.	.	.	.	.	.	.	100	100	100	100	100	100	100	80.07	100	100	100	100	100	100	100	100	.	.	.	.	.	100	100	100	100	100	99.28	100	100
IHIT41976	.	.	.	.	.	.	.	.	.	.	.	99.97	.	.	.	.	.	.	.	.	100	100	100	100	100	100	100	.	100	100	100	100	100	100	100	100	.	.	.	.	.	100	100	100	100	100	100	100	100
IHIT41977	.	.	.	.	.	.	.	.	.	.	.	.	.	.	.	.	.	.	.	.	.	.	.	.	.	.	.	.	99.35	100	100	100	100	100	100	.	.	.	.	.	.	100	100	100	100	100	98.66	100	.
IHIT41978	.	.	.	.	.	.	.	.	.	.	.	100	.	.	100	.	.	100	100	.	100	100	100	100	100	100	100	82.86	100	100	100	100	100	100	100	100	.	.	.	.	.	100	100	100	85.86	100	99.28	100	100
IHIT42176	.	.	.	.	.	.	.	.	.	.	.	100	.	.	.	.	.	.	.	.	100	100	100	100	100	100	100	100	100	100	100	100	100	100	100	96	.	.	.	.	.	100	100	100	100	100	100	100	100
IHIT42179	.	.	.	.	.	.	.	.	.	.	.	.	.	.	.	.	.	.	.	.	.	.	.	.	.	.	.	.	99.35	100	100	100	100	100	100	100	100	.	.	.	.	100	100	100	100	100	98.66	100	.
IHIT42180	.	100	.	99.57	.	.	.	.	.	100	.	.	.	.	100	.	.	100	100	.	100	100	100	100	100	100	100	83.88	100	100	100	100	100	100	100	100	.	.	.	.	.	100	100	100	100	100	100	100	100
IHIT42182	.	.	.	.	.	.	.	.	.	.	.	99.97	.	.	.	.	.	.	.	.	100	100	100	100	100	100	100	100	99.35	100	100	100	100	100	100	100	.	.	.	.	.	100	100	100	100	100	99.28	100	100
IHIT42188	.	.	.	.	.	.	.	.	.	.	.	100	.	.	.	.	.	.	.	.	100	100	100	100	100	100	100	84.37	100	100	100	100	100	100	100	100	.	.	.	.	.	100	100	100	100	100	99.28	100	100
IHIT42189	.	.	.	.	.	.	.	.	.	.	.	.	.	.	.	.	.	.	.	.	100	100	100	100	100	100	100	100	100	100	100	100	100	100	100	.	.	.	.	.	.	100	100	100	100	100	99.28	100	99.93
IHIT42192	.	.	.	.	.	.	.	.	.	.	.	.	.	.	.	.	.	.	.	.	.	.	.	.	.	.	.	.	99.35	100	100	100	100	100	100	.	.	.	.	.	.	100	100	100	100	100	99.28	100	.
IHIT42194	.	.	.	.	.	.	.	.	.	.	.	.	.	.	.	.	.	.	.	.	100	100	100	100	100	100	100	99.97	100	100	100	100	100	100	100	.	.	.	.	.	.	100	100	100	100	100	99.28	100	99.93
IHIT42195	.	.	.	.	.	.	.	.	.	.	.	100	.	.	.	.	.	.	.	.	100	100	100	100	100	100	100	83.28	100	100	100	100	100	100	100	100	.	.	.	.	.	100	100	100	100	100	100	100	100
IHIT42198	.	.	.	.	.	.	.	.	.	.	.	100	.	.	.	.	.	.	.	.	100	100	100	100	100	100	100	80.03	100	100	100	100	100	100	100	100	.	.	.	.	.	100	100	100	100	100	100	100	100
IHIT42506	.	.	.	.	.	.	.	.	.	.	.	.	.	.	.	.	.	.	.	.	100	100	100	100	100	100	100	.	100	100	100	100	100	100	100	100	.	.	.	.	.	100	100	100	100	100	99.28	100	100
IHIT42511	.	.	.	.	.	.	.	.	.	.	.	.	.	.	.	.	.	.	.	.	100	100	100	100	100	100	100	100	100	100	100	100	100	100	100	100	.	.	.	.	.	100	100	100	100	100	100	100	100
IHIT42513	.	.	.	.	.	.	.	.	.	.	.	100	.	.	.	.	.	.	.	.	100	100	100	100	100	100	100	83.35	100	100	100	100	100	100	100	100	.	.	.	.	.	100	100	100	100	100	99.28	100	99.93
IHIT42514	.	.	.	.	.	.	.	.	.	.	.	100	.	.	.	.	.	.	.	.	100	100	100	100	100	100	100	80.79	100	100	100	100	100	100	100	100	.	.	.	.	.	100	100	100	100	100	99.28	100	100
IHIT42523	.	.	.	.	.	.	.	.	.	.	.	89.22	.	.	.	.	.	.	.	.	100	100	100	100	100	100	100	84.99	100	100	100	100	100	100	100	100	.	.	.	.	.	100	100	100	100	100	99.28	100	100
IHIT42524	.	.	.	.	.	.	.	.	.	.	.	100	.	.	.	.	.	.	.	.	100	100	100	100	100	100	100	100	100	100	100	100	100	100	100	96	.	.	.	.	.	100	100	100	100	100	100	100	100
IHIT42525	.	.	.	.	.	.	.	.	.	.	.	100	.	.	.	.	.	.	.	.	100	100	100	100	100	100	100	83.35	100	100	100	100	100	100	100	100	.	.	.	.	.	100	100	100	100	100	99.28	100	100
IHIT42528	.	.	.	.	.	.	.	.	.	.	.	.	.	.	.	.	.	.	.	.	100	100	100	100	100	100	100	100	100	100	100	100	100	100	100	.	.	.	.	.	.	100	100	100	100	100	99.28	100	99.93
IHIT42530	.	.	.	.	.	.	.	.	.	.	.	.	99.56;99.56	.	.	.	.	.	.	.	100	100	100	100	100	100	100	.	100	100	100	100	100	100	100	.	.	.	.	.	.	100	100	100	100	100	100	100	99.81
IHIT42532	.	.	.	.	.	.	.	.	.	.	.	.	.	.	.	.	.	.	.	.	100	100	100	100	100	100	100	80.99	99.35	100	100	100	100	100	100	100	.	.	.	.	.	100	100	100	100	100	99.28	100	100
IHIT42534	.	.	.	.	.	.	.	.	.	.	.	99.97	100	.	.	.	.	.	.	.	100	100	100	100	100	100	100	100	100	100	100	100	100	100	100	100	.	.	.	.	.	100	100	100	100	100	99.28	100	100
IHIT42535	.	.	.	.	.	.	.	.	.	.	.	100	.	.	.	.	.	.	.	.	100	100	100	100	100	100	100	.	100	100	100	100	100	100	100	.	.	.	.	.	.	100	100	100	100	100	99.28	100	100
IHIT42543	.	.	.	.	.	.	.	.	.	.	.	100	100	.	.	.	.	.	.	.	100	100	100	100	100	100	100	100	100	100	100	100	100	100	100	100	.	.	.	.	.	100	100	100	100	100	99.28	100	100
IHIT42544	.	.	.	.	.	.	.	.	.	.	.	100	.	.	100	.	.	100	100	.	100	100	100	100	100	100	100	100	100	100	100	100	100	100	100	100	.	.	.	.	.	100	100	100	100	100	100	100	100
IHIT42545	.	.	.	.	.	.	.	.	.	.	.	100	.	.	.	.	.	.	.	.	100	100	100	100	100	100	100	.	100	100	100	100	100	100	100	100	.	.	.	.	.	100	100	100	100	100	99.28	100	100
IHIT42546	.	.	.	.	.	.	.	.	.	.	.	100	100	.	.	.	.	.	.	.	100	100	100	100	100	100	100	100	100	100	100	100	100	100	100	100	.	.	.	.	.	100	100	100	100	100	99.28	100	100
IHIT42549	.	.	.	.	.	.	.	.	.	.	.	.	.	.	.	.	.	.	.	.	100	100	100	100	100	100	100	100	100	100	100	100	100	100	100	100	.	.	.	.	.	100	100	100	100	100	100	100	100
IHIT42550	.	.	.	.	.	.	.	.	.	.	.	.	.	.	.	.	.	.	.	.	100	100	100	100	100	100	100	.	100	100	100	100	100	100	100	.	.	.	.	.	.	100	100	100	100	100	99.28	100	100
IHIT42603	.	.	.	.	.	.	.	.	.	.	.	.	.	.	.	.	.	.	.	.	.	.	.	.	.	.	.	.	99.35	100	100	100	100	100	100	.	.	.	.	.	.	100	100	100	100	100	99.28	100	.
IHIT42604	.	.	90.15	.	.	94.04	.	.	.	.	98.32	100	.	.	100	.	.	100	91.97	.	100	100	100	100	100	100	100	80.1	100	100	100	100	100	100	100	100	.	.	.	.	.	100	100	100	100	100	100	100	100
IHIT42605	.	100	.	100	100	.	100	.	.	100	.	.	100.00;100.00	.	.	.	.	.	.	.	.	.	.	.	.	.	.	.	99.35	100	100	100	100	100	100	.	.	.	.	.	.	100	100	100	100	100	98.66	100	.
IHIT42606	.	.	.	.	.	.	.	.	.	.	.	.	.	.	.	.	.	.	.	.	100	100	100	100	100	100	100	100	100	100	100	100	100	100	100	.	.	.	.	.	.	100	100	100	100	100	99.28	100	99.93
IHIT42607	.	.	.	.	.	.	.	.	.	.	.	100	.	.	.	.	.	.	.	.	100	100	100	100	100	100	100	84.07	100	100	100	100	100	100	100	100	.	.	.	.	.	100	100	100	100	100	99.28	100	100
IHIT42609	.	.	.	.	.	.	.	.	.	.	.	.	.	.	.	.	.	.	.	.	100	100	100	100	100	100	100	80.26	100	100	100	100	100	100	100	100	.	.	.	.	.	100	100	100	100	100	100	100	100
IHIT42610	.	.	.	.	.	.	.	.	.	.	.	.	.	.	.	.	.	.	.	.	100	100	100	100	100	100	100	100	100	100	100	100	100	100	100	100	.	.	.	.	.	100	100	100	100	100	100	100	100
IHIT42611	.	.	.	.	.	.	.	.	.	.	.	100	.	.	.	.	.	.	.	.	100	100	100	100	100	100	100	100	100	100	100	100	100	100	100	100	.	.	.	.	.	100	100	100	100	100	99.28	100	100
IHIT42700	.	.	.	.	.	.	.	.	.	.	.	.	.	.	.	.	.	.	.	.	.	.	.	.	.	.	.	.	99.35	100	100	100	100	100	100	100.00;100.00	100	.	.	.	.	100	100	100	100	100	98.66	100	.
IHIT42702	.	.	.	.	.	.	.	.	.	.	.	.	.	.	.	.	.	.	.	.	.	.	.	.	.	.	.	.	99.35	100	100	100	100	100	100	.	.	.	.	.	.	100	100	100	100	100	99.28	100	.
IHIT42703	.	.	.	.	.	.	.	.	.	.	.	.	.	.	100	.	.	100	100	.	100	100	100	100	100	100	100	80.07	100	100	100	100	100	100	100	100	.	.	.	.	.	100	100	100	100	100	100	100	100
IHIT42704	.	.	.	.	.	.	.	.	.	.	.	.	.	.	.	.	.	.	.	.	100	100	100	100	100	100	100	99.97	100	100	100	100	100	100	100	100	.	.	.	.	.	100	100	100	100	100	100	100	100
IHIT42705	.	.	.	.	.	.	.	.	.	.	.	.	.	.	.	.	.	.	.	.	100	100	100	100	100	100	100	100	100	100	100	100	100	100	100	100	.	.	.	.	.	100	100	100	100	100	100	100	100
IHIT42801	.	.	.	.	.	.	.	.	.	.	.	.	.	.	.	.	.	.	.	.	.	.	.	.	.	.	.	.	99.35	100	100	100	100	100	100	.	.	.	.	.	.	100	100	100	100	100	99.28	100	.
IHIT42802	.	.	.	.	.	.	.	.	.	.	.	.	.	.	100	.	.	100	100	.	100	100	100	100	100	100	100	100	100	100	100	100	100	100	100	100	.	.	.	.	.	100	100	100	100	100	100	100	100
IHIT42807	.	.	.	.	.	.	.	.	.	.	.	100	.	.	.	.	.	.	.	.	100	100	100	100	100	100	100	100	100	100	100	100	100	100	100	100	.	.	.	.	.	100	100	100	85.86	100	99.28	100	100
IHIT42808	.	.	.	.	.	.	.	.	.	.	.	.	.	.	.	.	.	.	.	.	100	100	100	100	100	100	100	.	100	100	100	100	100	100	100	.	.	.	.	.	.	100	100	100	100	100	100	100	100
IHIT42809	.	.	.	.	.	.	.	.	.	.	.	.	.	.	.	.	.	.	.	.	100	100	100	100	100	100	100	.	100	100	100	100	100	100	100	.	.	.	.	.	.	100	100	100	100	100	99.28	100	100
IHIT42812	.	.	.	.	.	.	.	.	.	.	.	.	.	.	.	.	.	.	.	.	100	100	100	100	100	100	100	.	100	100	100	100	100	100	100	100	.	.	.	.	.	100	100	100	100	100	100	100	100
IHIT42813	.	.	.	.	.	.	.	.	.	.	.	.	.	.	100	.	.	100	100	.	100	100	100	100	100	100	100	100	100	100	100	100	100	100	100	100	.	.	.	.	.	100	100	100	100	100	100	100	100
IHIT42815	.	.	.	.	.	.	.	.	.	.	.	.	.	.	.	.	.	.	.	.	100	100	100	100	100	100	100	100	99.35	100	100	100	100	100	100	100	.	.	.	.	.	100	100	100	100	100	99.28	100	100
IHIT42818	.	.	.	.	.	.	.	.	.	.	.	100	.	.	.	.	.	.	.	.	100	100	100	100	100	100	100	.	100	100	100	100	100	100	100	.	.	.	.	.	.	100	100	100	100	100	99.28	100	100
IHIT42819	.	.	.	.	.	.	.	.	.	.	.	.	.	.	.	.	.	.	.	.	100	100	100	100	100	100	100	.	100	100	100	100	100	100	100	100	.	.	.	.	.	100	100	100	100	100	99.28	100	100
IHIT42828	.	.	.	.	.	.	.	.	.	.	.	.	.	.	100	.	.	100	100	.	100	100	100	100	100	100	100	100	100	100	100	100	100	100	100	100	.	.	.	.	.	100	100	100	100	100	100	100	100
IHIT42829	.	.	.	.	.	.	.	.	.	.	.	.	.	.	.	.	.	.	.	.	.	.	.	.	.	.	.	.	99.35	100	100	100	100	100	100	.	.	.	.	.	.	100	100	100	94.16	100	99.28	100	.
IHIT42831	.	.	.	.	.	.	.	.	.	.	.	100	.	.	.	.	.	.	.	.	100	100	100	100	100	100	100	100	100	100	100	100	100	100	100	100	.	.	.	.	.	100	100	100	100	100	99.28	100	100
IHIT42911	.	.	.	.	.	.	.	.	.	.	.	100	.	.	.	.	.	.	.	.	100	100	100	100	100	100	100	100	100	100	100	100	100	100	100	100	.	.	.	.	.	100	100	100	100	100	99.28	100	100
IHIT42915	.	.	.	.	.	.	.	.	.	.	.	.	.	.	100	.	.	100	100	.	100	100	100	100	100	100	100	100	100	100	100	100	100	100	100	100	.	.	.	.	.	100	100	100	100	100	100	100	100
IHIT42916	.	.	.	.	.	.	.	.	.	.	.	.	.	.	.	.	.	.	.	.	.	.	.	.	.	.	.	.	99.35	100	100	100	100	100	100	100	100	.	.	.	.	100	100	100	100	100	99.28	100	.
IHIT42920	.	.	.	.	.	.	.	.	.	.	.	99.97	.	.	.	.	.	.	.	.	100	100	100	100	100	100	100	80.79	99.35	100	100	100	100	100	100	96	.	.	.	.	.	100	100	100	100	100	99.28	100	100
IHIT42921	.	.	.	.	.	.	.	.	.	.	.	100	.	.	.	.	.	.	.	.	100	100	100	100	100	100	100	99.97	100	100	100	100	100	100	100	100	.	.	.	.	.	100	100	100	100	100	99.28	100	100
IHIT42923	.	.	.	.	.	.	.	.	.	.	.	100	.	.	.	.	.	.	.	.	100	100	100	100	100	100	100	100	100	100	100	100	100	100	100	100	.	.	.	.	.	100	100	100	100	100	99.28	100	99.93
IHIT42925	.	.	.	.	.	.	.	.	.	.	.	.	.	.	.	.	.	.	.	.	100	100	100	100	100	100	100	.	100	100	100	100	100	100	100	.	.	.	.	.	.	100	100	100	100	100	99.28	100	100
IHIT42926	.	.	.	.	.	.	.	.	.	.	.	100	.	.	.	.	.	.	.	.	100	100	100	100	100	100	100	100	100	100	100	100	100	100	100	100	.	.	.	.	.	100	100	100	100	100	99.28	100	99.93
IHIT42932	.	.	.	.	.	.	.	.	.	.	.	99.97	.	.	.	.	.	.	.	.	100	100	100	100	100	100	100	100	99.35	100	100	100	100	100	100	100	.	.	.	.	.	100	100	100	100	100	99.28	100	100
IHIT42933	.	.	.	.	.	.	.	.	.	.	.	.	.	.	.	100	.	100	100	.	100	100	100	100	100	100	100	100	100	100	100	100	100	100	100	100	.	.	.	.	.	100	100	100	100	100	99.28	100	99.93
IHIT42968	.	.	.	.	.	.	.	.	.	.	.	.	99.56	.	.	.	.	.	.	.	.	.	.	.	.	.	.	.	99.35	100	100	100	100	100	100	100	100	.	.	.	.	100	100	100	100	100	99.28	100	.
IHIT42969	.	.	.	.	.	.	.	.	.	.	.	.	.	.	.	.	.	.	.	.	100	100	100	100	100	100	100	.	100	100	100	100	100	100	100	.	.	.	.	.	.	100	100	100	100	100	99.28	100	100
IHIT42970	.	.	.	.	.	.	.	.	.	.	.	100	.	.	.	100	.	100	100	.	100	100	100	100	100	100	100	80.79	100	100	100	100	100	100	100	100	.	.	.	.	.	100	100	100	85.86	100	100	100	99.93
IHIT42971	.	.	.	.	.	.	.	.	.	.	.	.	.	.	.	.	.	.	.	.	100	100	100	100	100	100	100	.	99.35	100	100	100	100	100	100	.	.	.	.	.	.	100	100	100	100	100	99.28	100	.
IHIT42972	100	.	.	.	.	.	.	.	100	.	.	.	.	.	.	.	.	.	.	.	100	100	100	100	100	100	100	.	100	100	100	100	100	100	100	.	.	81.32	100	100	100	100	100	100	85.86	100	100	100	99.93
IHIT42974	.	.	.	.	.	.	.	.	.	.	.	100	.	.	.	.	.	.	.	.	100	100	100	100	100	100	100	100	100	100	100	100	100	100	100	100	.	.	.	.	.	100	100	100	100	100	99.28	100	100
IHIT42975	.	100	.	100	100	.	100	.	.	100	.	.	100	.	.	.	.	.	.	.	.	.	.	.	.	.	.	.	99.35	100	100	100	100	100	100	100	100	.	.	.	.	100	100	100	100	100	98.66	100	.
IHIT42976	.	.	.	.	.	.	.	.	.	.	.	.	.	.	.	.	.	.	.	.	.	.	.	.	.	.	.	.	99.35	100	100	100	100	100	100	.	.	.	.	.	.	100	100	100	100	100	99.28	100	.
IHIT42978	.	.	.	.	.	.	.	.	.	.	.	.	.	.	.	.	.	.	.	.	100	100	100	100	100	100	100	100	100	100	100	100	100	100	100	100	.	.	.	.	.	100	100	100	100	100	100	100	100
IHIT42980	.	.	.	.	.	.	.	.	.	.	.	.	.	.	.	.	.	.	.	.	.	.	.	.	.	.	.	.	99.35	100	100	100	100	100	100	100	100	.	.	.	.	100	100	100	100	100	99.28	100	.
IHIT42983	.	.	.	.	.	.	.	.	.	.	.	100	.	.	.	.	.	.	.	.	100	100	100	100	100	100	100	100	100	100	100	100	100	100	100	100	.	.	.	.	.	100	100	100	100	100	99.28	100	100
IHIT43019	.	.	.	.	.	.	.	.	.	.	.	.	.	.	.	.	.	.	.	.	100	100	100	100	100	100	100	100	100	100	100	100	100	100	100	100	.	.	.	.	.	100	100	100	100	100	100	100	100
IHIT43020	.	.	.	.	.	.	.	.	.	.	.	100	.	.	.	.	.	.	.	.	100	100	100	100	100	100	100	99.97	100	100	100	100	100	100	100	100	.	.	.	.	.	100	100	100	100	100	100	100	100
IHIT43021	.	.	.	.	.	.	.	.	.	.	.	99.97	.	.	.	.	.	.	.	.	100	100	100	100	100	100	100	80.33	99.35	100	100	100	100	100	100	100	.	.	.	.	.	100	100	100	100	100	99.28	100	100
IHIT43022	.	.	.	.	.	.	.	.	.	.	.	100	.	.	.	.	.	.	.	.	100	100	100	100	100	100	100	100	100	100	100	100	100	100	100	100	.	.	.	.	.	100	100	100	100	100	99.28	100	100
IHIT43023	.	.	.	.	.	.	.	.	.	.	.	.	.	.	.	.	.	.	.	.	100	100	100	100	100	100	100	.	99.35	100	100	100	100	100	100	100	100	.	.	.	.	100	100	100	100	100	99.28	100	100
IHIT43024	.	.	.	.	.	.	.	.	.	.	.	.	.	.	.	.	.	.	.	.	100	100	100	100	100	100	100	81.81	100	100	100	100	100	100	100	100	.	.	.	.	.	100	100	100	100	100	100	100	100
IHIT43025	.	.	.	.	.	.	.	.	.	.	.	.	99.11	.	.	.	.	.	.	.	100	100	100	100	100	100	100	100	100	100	100	100	100	100	100	.	.	.	.	.	.	100	100	100	100	100	99.28	100	100
IHIT43026	.	.	.	.	.	.	.	.	.	.	.	.	98.67	.	.	.	.	.	.	.	100	100	100	100	100	100	100	.	99.35	100	100	100	100	100	100	.	.	.	.	.	.	100	99.77	100	82.23	100	99.28	100	99.13
IHIT43027	.	.	.	.	.	.	.	.	.	.	.	99.97	100	.	.	.	.	.	.	.	100	100	100	100	100	100	100	100	100	100	100	100	100	100	100	100	.	.	.	.	.	100	100	100	100	100	99.28	100	100
IHIT43028	.	.	.	.	.	.	.	.	.	.	.	.	.	.	.	.	.	.	.	.	100	100	100	100	100	100	100	.	99.35	100	100	100	100	100	100	.	.	.	.	.	.	100	100	100	100	100	99.28	100	99.93
IHIT43029	.	.	.	.	.	.	.	.	.	.	.	.	.	.	.	.	.	.	.	.	100	100	100	100	100	100	100	100	99.35	100	100	100	100	100	100	100	.	.	.	.	.	100	100	100	100	100	99.28	100	100
IHIT43030	.	.	.	.	.	.	.	.	.	.	.	.	.	.	.	.	.	.	.	.	100	100	100	100	100	100	100	100	100	100	100	100	100	100	100	100	.	.	.	.	.	100	100	100	100	100	99.28	100	100
IHIT43031	.	.	.	.	.	.	.	.	.	.	.	100	.	.	.	.	.	.	.	.	100	100	100	100	100	100	100	100	100	100	100	100	100	100	100	100	.	.	.	.	.	100	100	100	100	100	99.28	100	100
IHIT43081	.	.	.	.	.	.	.	.	.	.	.	100	.	.	.	.	.	.	.	.	100	100	100	100	100	100	100	85.42	100	100	100	100	100	100	100	96	.	.	.	.	.	100	100	100	100	100	99.28	100	100
IHIT43152	.	.	.	.	.	.	.	.	.	.	.	100	.	.	.	.	.	.	.	.	100	100	100	100	100	100	100	.	100	100	100	100	100	100	100	100	.	.	.	.	.	100	100	100	100	100	99.28	100	99.93
IHIT43153	.	.	.	.	.	.	.	.	.	.	.	.	.	.	.	.	.	.	.	.	100	100	100	100	100	100	100	.	100	100	100	100	100	100	100	96	.	.	.	.	.	100	100	100	100	100	99.28	100	100
IHIT43154	.	.	.	.	.	.	.	.	.	.	.	.	100	.	.	.	.	.	.	.	100	100	100	100	100	100	100	85.42	100	100	100	100	100	100	100	.	100	.	.	.	.	100	100	100	85.86	100	100	100	99.93
IHIT43155	.	.	.	.	.	.	.	.	.	.	.	.	.	.	.	.	.	.	.	.	.	.	.	.	.	.	.	.	99.35	100	100	100	100	100	100	100	100	.	.	.	.	100	100	100	100	100	98.66	100	.
IHIT43156	.	.	.	.	.	.	.	.	.	.	.	99.97	.	.	.	.	.	.	.	.	100	100	100	100	100	100	100	84.93	99.35	100	100	100	100	100	100	100	.	.	.	.	.	100	100	100	100	100	99.28	100	100
IHIT43157	.	.	.	.	.	.	.	.	.	.	.	.	.	.	.	.	.	.	.	.	100	100	100	100	100	100	100	80.2	100	100	100	100	100	100	100	100	.	.	.	.	.	100	100	100	100	100	99.28	100	100
IHIT43158	.	.	.	.	.	.	.	.	.	.	.	.	.	.	.	.	.	.	.	.	.	.	.	.	.	.	.	.	99.35	100	100	100	100	100	100	.	.	.	.	.	.	100	100	100	100	100	98.66	100	.
IHIT43159	.	.	.	.	.	.	.	.	.	.	.	.	.	.	.	.	.	.	.	.	.	.	.	.	.	.	.	.	99.35	100	100	100	100	100	100	100	100	.	.	.	.	100	100	100	100	100	98.66	100	.
IHIT43160	.	.	.	.	.	.	.	.	.	.	.	.	.	.	.	.	.	.	.	.	.	.	.	.	.	.	.	.	99.35	100	100	100	100	100	100	.	100	.	.	.	.	100	100	100	100	100	98.66	100	.
IHIT43161	.	.	.	.	.	.	.	.	.	.	.	99.97	100	.	.	.	.	.	.	.	100	100	100	100	100	100	100	.	100	100	100	100	100	100	100	100	.	.	.	.	.	100	100	100	100	100	99.28	100	100
IHIT43162	.	.	.	.	.	.	.	.	.	.	.	100	.	.	.	.	.	.	.	.	100	100	100	100	100	100	100	.	100	100	100	100	100	100	100	100	.	.	.	.	.	100	100	100	100	100	99.28	100	99.93
IHIT43163	.	.	.	.	.	.	.	.	.	.	.	100	.	.	.	.	.	.	.	.	100	100	100	100	100	100	100	99.93	100	100	100	100	100	100	100	100	.	.	.	.	.	100	100	100	100	100	100	100	100
IHIT43164	.	.	.	.	.	.	.	.	.	.	.	.	.	.	100	.	.	100	100	.	100	100	100	100	100	100	100	100	100	100	100	100	100	100	100	100	.	.	.	.	.	100	100	100	100	100	100	100	100
IHIT43165	.	.	.	.	.	.	.	.	.	.	.	99.97	.	.	.	.	.	.	.	.	100	100	100	100	100	100	100	.	99.35	100	100	100	100	100	100	100	.	.	.	.	.	100	100	100	100	100	99.28	100	100
IHIT43166	.	.	.	.	.	.	.	.	.	.	.	.	.	.	.	.	.	.	.	.	100	100	100	100	100	100	100	.	100	100	100	100	100	100	100	.	.	.	.	.	.	100	100	100	100	100	99.28	100	99.93
IHIT43167	.	.	.	.	.	.	.	.	.	.	.	99.97	.	.	.	.	.	.	.	.	100	100	100	100	100	100	100	100	99.35	100	100	100	100	100	100	100	.	.	.	.	.	100	100	100	100	100	99.28	100	100
IHIT43168	.	.	.	.	.	.	.	.	.	.	.	100	.	.	.	.	.	.	.	.	100	100	100	100	100	100	100	.	100	100	100	100	100	100	100	100	.	.	.	.	.	100	100	100	100	100	99.28	100	100
IHIT43169	.	.	.	.	.	.	.	.	.	.	.	100	.	.	.	.	.	.	.	.	100	100	100	100	100	100	100	100	100	100	100	100	100	100	100	100	.	.	.	.	.	100	100	100	85.86	100	99.28	100	100
IHIT43170	.	.	.	.	.	.	.	.	.	.	.	.	.	.	.	.	.	.	.	.	100	100	100	100	100	100	100	100	100	100	100	100	100	100	100	100	.	.	.	.	.	100	100	100	100	100	99.28	100	100
IHIT43171	.	.	.	.	.	.	.	.	.	.	.	100	.	.	.	.	.	.	.	.	100	100	100	100	100	100	100	81.64	100	100	100	100	100	100	100	100	.	.	.	.	.	100	100	100	100	100	99.28	100	99.93
IHIT43172	.	100	.	100	100	.	.	.	.	100	.	.	99.11	.	.	.	.	.	.	.	100	100	100	100	100	100	100	.	99.35	100	100	100	100	100	100	100	100	.	.	.	.	100	100	100	100	100	99.28	100	.
IHIT43207	.	.	.	.	.	.	.	.	.	.	.	100	.	.	.	.	.	.	.	.	100	100	100	100	100	100	100	.	100	100	100	100	100	100	100	100	.	.	.	.	.	100	100	100	100	100	100	100	100
IHIT43209	.	.	.	.	.	.	.	.	.	.	.	100	100	.	.	.	.	.	.	.	100	100	100	100	100	100	100	100	100	100	100	100	100	100	100	100	.	.	.	.	.	100	100	100	100	100	99.28	100	99.93
IHIT43270	.	.	.	.	.	.	.	.	.	.	.	.	.	.	.	.	.	.	.	.	.	.	.	.	.	.	.	.	99.35	100	100	100	100	100	100	.	.	.	.	.	.	100	100	100	100	100	99.28	100	.
IHIT43271	.	.	.	.	.	.	.	.	.	.	.	.	.	.	.	.	.	.	.	.	.	.	.	.	.	.	.	.	99.35	100	100	100	100	100	100	.	.	.	.	.	.	100	100	100	100	100	99.28	100	.
IHIT43272	.	.	.	.	.	.	.	.	.	.	.	100	.	.	.	.	.	.	.	.	100	100	100	100	100	100	100	81.12	100	100	100	100	100	100	100	100	.	.	.	.	.	100	100	100	85.86	100	99.28	100	100
IHIT43275	.	.	.	.	.	.	.	.	.	.	.	.	.	.	.	.	.	.	.	.	100	100	100	100	100	100	100	.	99.35	100	100	100	100	100	100	.	.	.	.	.	.	100	100	100	100	100	99.25	100	99.76
IHIT43276	.	.	.	.	.	.	.	.	.	.	.	.	.	.	.	.	.	.	.	.	100	100	100	100	100	100	100	.	100	100	100	100	100	100	100	.	.	.	.	.	.	100	100	100	100	100	99.28	100	99.93
IHIT43277	.	.	.	.	.	.	.	.	.	.	.	100	.	.	.	.	.	.	.	.	100	100	100	100	100	100	100	84.93	100	100	100	100	100	100	100	100	.	.	.	.	.	100	100	100	100	100	99.28	100	100
IHIT43278	.	.	.	.	.	.	.	.	.	.	.	100	.	.	.	.	.	.	.	.	.	.	.	.	.	.	.	81.18	99.35	100	100	100	100	100	100	100	.	.	.	.	.	100	100	100	100	100	98.66	100	.
IHIT43279	.	.	.	.	.	.	.	.	.	.	.	.	.	.	.	.	.	.	.	.	.	.	.	.	.	.	.	.	99.35	100	100	100	100	100	100	.	.	.	.	.	.	100	100	100	100	100	99.28	100	.
IHIT43280	.	.	.	.	.	.	.	.	.	.	.	100	.	.	.	.	.	.	.	.	100	100	100	100	100	100	100	100	100	100	100	100	100	100	100	100	.	.	.	.	.	100	100	100	100	100	99.28	100	99.93
IHIT43281	.	.	.	.	.	.	.	.	.	.	.	.	.	.	.	.	.	.	.	.	100	100	100	100	100	100	100	.	99.35	100	100	100	100	100	100	100	100	.	.	.	.	100	100	100	100	100	99.28	100	100
IHIT43282	.	.	.	.	.	.	.	.	.	100	.	.	.	.	.	.	.	.	.	.	.	.	.	.	.	.	.	.	99.35	100	100	100	100	100	100	.	.	.	.	.	.	100	100	100	100	100	98.66	100	.
IHIT43397	.	.	.	.	.	.	.	.	.	.	.	100	.	.	.	.	.	.	.	.	100	100	100	100	100	100	100	100	100	100	100	100	100	100	100	100	.	.	.	.	.	100	100	100	100	100	99.28	100	100
IHIT43398	.	.	.	.	.	.	.	.	.	.	.	.	.	.	.	.	.	.	.	.	100	100	100	100	100	100	100	.	99.35	100	100	100	100	100	100	100	.	.	.	.	.	100	100	100	100	100	99.28	100	100
IHIT43399	.	.	.	.	.	.	.	.	.	.	.	.	.	.	.	.	.	.	.	.	100	100	100	100	100	100	100	.	100	100	100	100	100	100	100	100	.	.	.	.	.	100	100	100	100	100	100	100	100
IHIT43400	.	.	.	.	.	.	.	.	.	.	.	100	.	.	.	.	.	.	.	.	100	100	100	100	100	100	100	83.97	100	100	100	100	100	100	100	100	.	.	.	.	.	100	100	100	100	100	99.28	100	100
IHIT43401	.	.	.	.	.	.	.	.	.	.	.	.	.	.	.	.	.	.	.	.	100	100	100	100	100	100	100	80.56	100	100	100	100	100	100	100	100	.	.	.	.	.	100	100	100	100	100	99.28	100	100
IHIT43402	.	.	.	.	.	.	.	.	.	.	.	.	.	.	.	.	.	.	.	.	.	.	.	.	.	.	.	.	99.35	100	100	100	100	100	100	100	100	.	.	.	.	100	100	100	100	100	98.66	100	.
IHIT43403	.	100	.	100	100	.	.	.	.	100	.	.	99.11	.	.	.	.	.	.	.	.	.	.	.	.	.	.	.	99.35	100	100	100	100	100	100	100	100	.	.	.	.	100	100	100	100	100	99.07	100	.
IHIT43404	.	.	.	.	.	.	.	.	.	.	.	.	.	.	.	.	.	.	.	.	100	100	100	100	100	100	100	99.97	100	100	100	100	100	100	100	100	.	.	.	.	.	100	100	100	100	100	100	100	100
IHIT43405	.	.	.	.	.	.	.	.	.	.	.	.	.	.	.	.	.	.	.	.	100	100	100	100	100	100	100	.	100	100	100	100	100	100	100	.	.	.	.	.	.	100	100	100	100	100	99.28	100	100
IHIT43406	.	.	.	.	.	.	.	.	.	.	.	99.97	.	.	.	.	.	.	.	.	100	100	100	100	100	100	100	80.1	100	100	100	100	100	100	100	100	.	.	.	.	.	100	100	100	100	100	100	100	100
IHIT43407	.	.	.	.	.	.	.	.	.	.	.	100	.	.	.	.	.	.	.	.	100	100	100	100	100	100	100	100	100	100	100	100	100	100	100	100	.	.	.	.	.	100	100	100	100	100	99.28	100	100
IHIT43508	.	.	.	.	.	.	.	.	.	.	.	100	.	.	.	.	.	.	.	.	100	100	100	100	100	100	100	100	100	100	100	100	100	100	100	100	.	.	.	.	.	100	100	100	100	100	99.28	100	100
IHIT43509	.	.	.	.	.	.	.	.	.	.	.	100	.	.	.	.	.	.	.	.	100	100	100	100	100	100	100	83.05	100	100	100	100	100	100	100	100	.	.	.	.	.	100	100	100	100	100	99.28	100	100
IHIT43515	.	.	.	.	.	.	.	.	.	.	.	100	.	.	100	.	.	100	100	.	100	100	100	100	100	100	100	83.74	100	100	100	100	100	100	100	100	.	.	.	.	.	100	100	100	100	100	100	100	100
IHIT43518	100	.	.	.	.	.	.	100	.	.	.	.	.	.	.	.	.	.	.	.	100	100	100	100	100	100	100	.	100	100	100	100	100	100	100	.	.	100	100	100	100	100	100	100	85.86	100	99.28	100	100
IHIT43520	.	.	.	.	.	.	.	.	.	.	.	.	99.11	.	.	.	.	.	.	.	100	100	100	100	100	100	100	.	100	100	100	100	100	100	100	91.06	100	.	.	.	.	100	100	100	100	100	99.28	100	100
IHIT43521	.	.	.	.	.	.	.	.	.	.	.	99.97	.	.	.	.	.	.	.	.	100	100	100	100	100	100	100	82.86	99.35	100	100	100	100	100	100	100	.	.	.	.	.	100	100	100	100	100	99.28	100	100
IHIT43526	.	.	.	.	.	.	.	.	.	.	.	.	.	.	.	.	.	.	.	.	100	100	100	100	100	100	100	81.05	100	100	100	100	100	100	100	100	.	.	.	.	.	100	100	100	100	100	99.28	100	100
IHIT43533	.	.	.	.	.	.	.	.	.	.	.	100	.	.	.	.	.	.	.	.	100	100	100	100	100	100	100	100	100	100	100	100	100	100	100	100	.	.	.	.	.	100	100	100	100	100	100	100	100
IHIT43539	.	.	.	.	.	.	.	.	.	.	.	.	.	.	.	.	.	.	.	.	.	.	.	.	.	.	.	.	99.35	100	100	100	100	100	100	.	.	.	.	.	.	100	100	100	100	100	99.28	100	.
IHIT43540	.	.	.	.	.	.	.	.	.	.	.	.	.	.	.	.	.	.	.	.	.	.	.	.	.	.	.	.	99.35	100	100	100	100	100	100	.	.	.	.	.	.	100	100	100	100	100	98.66	100	.
IHIT43543	.	.	.	.	.	.	.	.	.	.	.	.	.	.	.	.	.	.	.	.	.	.	.	.	.	.	.	.	99.35	100	100	100	100	100	100	.	.	.	.	.	.	100	100	100	100	100	98.66	100	.
IHIT43544	.	.	.	.	.	.	.	.	.	.	.	.	.	.	.	.	.	.	.	.	100	100	100	100	100	100	100	99.97	100	100	100	100	100	100	100	100	.	.	.	.	.	100	100	100	100	100	100	100	100
IHIT43545	.	.	.	.	.	.	.	.	.	.	.	.	100	.	.	.	.	.	.	.	100	100	100	100	100	100	100	.	99.35	100	100	100	100	100	100	.	.	.	.	.	.	100	100	100	100	100	100	100	100
IHIT43547	.	.	.	.	.	.	.	.	.	.	.	.	.	.	.	.	.	.	.	.	100	100	100	100	100	100	100	100	100	100	100	100	100	100	100	.	.	.	.	.	.	100	100	100	100	100	99.28	100	99.93
IHIT43628	.	.	.	.	.	.	.	.	.	.	.	100	.	.	.	.	.	.	.	.	100	100	100	100	100	100	100	80.62	100	100	100	100	100	100	100	100	.	.	.	.	.	100	100	100	100	100	99.28	100	100
IHIT43631	.	.	.	.	.	.	.	.	.	.	.	100	.	.	.	.	.	.	.	.	100	100	100	100	100	100	100	80.07	100	100	100	100	100	100	100	100	.	.	.	.	.	100	100	100	100	100	99.28	100	100
IHIT43632	.	.	.	.	.	.	.	.	.	.	.	100	.	.	.	.	.	.	.	.	100	100	100	100	100	100	100	83.12	100	100	100	100	100	100	100	100	.	.	.	.	.	100	100	100	100	100	99.28	100	100
IHIT43633	.	.	.	.	.	.	.	.	.	.	.	.	.	.	.	.	.	.	.	.	100	100	100	100	100	100	100	100	100	100	100	100	100	100	100	100	.	.	.	.	.	100	100	100	100	100	100	100	100
IHIT43634	.	.	.	.	.	.	.	.	.	.	.	100	.	.	100	.	.	100	100	.	100	100	100	100	100	100	100	83.94	100	100	100	100	100	100	100	100	.	.	.	.	.	100	100	100	85.86	100	100	100	99.93
IHIT43635	.	.	.	.	.	.	.	.	.	.	.	.	.	.	.	.	.	.	.	.	100	100	100	100	100	100	100	83.97	100	100	100	100	100	100	100	100	.	.	.	.	.	100	100	100	100	100	100	100	100
IHIT43636	.	.	.	.	.	.	.	.	.	.	.	100	.	.	.	.	.	.	.	.	100	100	100	100	100	100	100	100	100	100	100	100	100	100	100	100	.	.	.	.	.	100	100	100	100	100	99.28	100	100
IHIT43637	.	.	.	.	.	.	.	.	.	.	.	.	.	.	.	.	.	.	.	.	100	100	100	100	100	100	100	100	100	100	100	100	100	100	100	.	.	.	.	.	.	100	100	100	100	100	99.28	100	99.93
IHIT43638	.	.	.	.	.	.	.	.	.	.	.	.	.	.	.	100	.	100	100	.	100	100	100	100	100	100	100	.	100	100	100	100	100	100	100	.	.	.	.	.	.	100	100	100	100	100	99.28	100	100
IHIT43639	.	.	.	.	.	.	.	.	.	.	.	.	.	.	.	.	.	.	.	.	.	.	.	.	.	.	.	.	99.35	100	100	100	100	100	100	.	.	.	.	.	.	100	100	100	100	100	98.66	100	.
IHIT43641	.	.	.	.	.	.	.	.	.	.	.	100	.	.	100	.	.	100	100	.	100	100	100	100	100	100	100	82.27	100	100	100	100	100	100	100	100	.	.	.	.	.	100	100	100	100.00;100.00	100	.	86.81;86.81	100
IHIT43642	.	.	.	.	.	.	.	.	.	.	.	.	.	.	.	.	.	.	.	.	100	100	100	100	100	100	100	100	100	100	100	100	100	100	100	100	.	.	.	.	.	100	100	100	100	100	100	100	100
IHIT43643	.	.	.	.	.	.	.	.	.	.	.	.	.	.	.	.	.	.	.	.	100	100	100	100	100	100	100	81.05	99.35	100	100	100	100	100	100	100	.	.	.	.	.	100	100	100	100	100	99.28	100	100
IHIT43644	.	.	.	.	.	.	.	.	.	.	.	100	.	.	.	.	.	.	.	.	100	100	100	100	100	100	100	82.82	100	100	100	100	100	100	100	100	.	.	.	.	.	100	100	100	100	100	100	100	100
IHIT43645	.	.	.	.	.	.	.	.	.	.	.	.	.	.	.	.	.	.	.	.	100	100	100	100	100	100	100	99.97	100	100	100	100	100	100	100	100	.	.	.	.	.	100	100	100	100	100	100	100	100
IHIT43646	.	.	.	.	.	.	.	.	.	.	.	.	100	.	.	.	.	.	.	.	.	.	.	.	.	.	.	.	99.35	100	100	100	100	100	100	100	.	.	.	.	.	100	100	100	100	100	99.25	100	.
IHIT43657	.	.	.	.	.	.	.	.	.	.	.	.	.	.	.	.	.	.	.	.	100	100	100	100	100	100	100	.	99.35	100	100	100	100	100	100	.	.	.	.	.	.	100	100	100	100	100	99.28	100	.
IHIT43659	.	.	.	.	.	.	.	.	.	.	.	.	.	.	.	.	.	.	.	.	100	100	100	100	100	100	100	100	99.35	100	100	100	100	100	100	100	.	.	.	.	.	100	100	100	100	100	99.28	100	100
IHIT43661	.	.	.	.	.	.	.	.	.	.	.	.	.	.	.	.	.	.	.	.	100	100	100	100	100	100	100	.	99.35	100	100	100	100	100	100	100	.	.	.	.	.	100	100	100	100	100	99.28	100	100
IHIT43793	.	.	.	.	.	.	.	.	.	.	.	.	.	.	.	.	.	.	.	.	100	100	100	100	100	100	100	.	100	100	100	100	100	100	100	.	.	.	.	.	.	100	100	100	100	100	99.28	100	100
IHIT43794	.	.	.	.	.	.	.	.	.	.	.	.	.	.	.	.	.	.	.	.	100	100	100	100	100	100	100	.	100	100	100	100	100	100	100	.	.	.	.	.	.	100	100	100	100	100	100	100	100
IHIT43795	.	.	.	.	.	.	.	.	.	.	.	100	.	.	100	.	.	100	100	.	100	100	100	100	100	100	100	83.65	100	100	100	100	100	100	100	100	.	.	.	.	.	100	100	100	85.86	100	100	100	99.93
IHIT43796	.	.	.	.	.	.	.	.	.	.	.	.	.	.	.	.	.	.	.	.	100	100	100	100	100	100	100	.	100	100	100	100	100	100	100	.	.	.	.	.	.	100	100	100	100	100	99.28	100	100
IHIT43797	.	.	.	.	.	.	.	.	.	.	.	99.97	100	.	.	.	.	.	.	.	100	100	100	100	100	100	100	83.81	100	100	100	100	100	100	100	100	.	.	.	.	.	100	100	100	100	100	99.28	100	100
IHIT43798	.	.	.	.	.	.	.	.	.	.	.	.	.	.	.	.	.	.	.	.	.	.	.	.	.	.	.	.	99.35	100	100	100	100	100	100	100	100	.	.	.	.	100	100	100	100	100	98.66	100	.
IHIT43800	.	.	.	.	.	.	.	.	.	.	.	.	.	.	100	.	.	100	100	.	100	100	100	100	100	100	100	100	100	100	100	100	100	100	100	100	.	.	.	.	.	100	100	100	100	100	100	100	100
IHIT43801	.	.	.	.	.	.	.	.	.	.	.	.	.	.	.	.	.	.	.	.	.	.	.	.	.	.	.	.	99.35	100	100	100	100	100	100	100	100	.	.	.	.	100	100	100	100	100	98.66	100	.
IHIT43802	.	.	.	.	.	.	.	.	.	.	.	.	.	.	.	.	.	.	.	.	.	.	.	.	.	.	.	.	99.35	100	100	100	100	100	100	100	100	.	.	.	.	100	100	100	100	100	99.28	100	.
IHIT43803	.	.	.	.	.	.	.	.	.	.	.	.	.	.	.	.	.	.	.	.	100	100	100	100	100	100	100	99.97	100	100	100	100	100	100	100	100	.	.	.	.	.	100	100	100	100	100	100	100	100
IHIT43804	.	.	.	.	.	.	.	.	.	.	.	.	.	.	.	.	.	.	.	.	100	100	100	100	100	100	100	100	100	100	100	100	100	100	100	100	100	.	.	.	.	100	100	100	100	100	99.28	100	100
IHIT43805	.	.	.	.	.	.	.	.	.	.	.	.	.	.	.	.	.	.	.	.	100	100	100	100	100	100	100	100	99.35	100	100	100	100	100	100	100	.	.	.	.	.	100	100	100	100	100	99.28	100	100
IHIT43806	.	.	.	.	.	.	.	.	.	.	.	99.97	.	.	.	.	.	.	.	.	100	100	100	100	100	100	100	80.1	99.35	100	100	100	100	100	100	100	.	.	.	.	.	100	100	100	100	100	99.28	100	100
IHIT43809	.	.	.	.	.	.	.	.	.	.	.	100	99.11	.	.	.	.	.	.	.	100	100	100	100	100	100	100	100	100	100	100	100	100	100	100	96	.	.	.	.	.	100	100	100	100	100	100	100	100
IHIT43812	.	.	.	.	.	.	.	.	.	.	.	.	100	.	.	.	.	.	.	.	.	.	.	.	.	.	.	.	99.35	100	100	100	100	100	100	100	100	.	.	.	.	100	100	100	100	100	98.66	100	.
IHIT43813	.	.	.	.	.	.	.	.	.	.	.	100	.	.	.	.	.	.	.	.	100	100	100	100	100	100	100	.	100	100	100	100	100	100	100	.	.	.	.	.	.	100	100	100	100	100	99.28	100	100
IHIT43814	.	.	.	.	.	.	.	.	.	.	.	.	.	.	.	.	.	.	.	.	.	.	.	.	.	.	.	.	99.35	100	100	100	100	100	100	100	98.08	.	.	.	.	100	100	100	100	100	98.66	100	.
IHIT43815	.	.	.	.	.	.	.	.	.	.	.	.	.	.	.	100	.	100	100	.	100	100	100	100	100	100	100	.	100	100	100	100	100	100	100	100	100	.	.	.	.	100	100	100	85.86	100	100	100	99.93
IHIT43816	.	.	.	.	.	.	.	.	.	.	.	.	.	.	.	.	.	.	.	.	100	100	100	100	100	100	100	.	100	100	100	100	100	100	100	99.92	.	.	.	.	.	100	100	100	100	100	100	100	100
IHIT43817	.	.	.	.	.	.	.	.	.	.	.	100	.	.	.	.	.	.	.	.	100	100	100	100	100	100	100	.	100	100	100	100	100	100	100	100	100	.	.	.	.	100	100	100	100	100	100	100	100
IHIT43889	.	.	.	.	.	.	.	.	.	.	.	.	.	.	.	.	.	.	.	.	100	100	100	100	100	100	100	.	100	100	100	100	100	100	100	100	100	.	.	.	.	100	100	100	100	100	99.28	100	100
IHIT43891	.	.	.	.	.	.	.	.	.	.	.	100	.	.	.	.	.	.	.	.	100	100	100	100	100	100	100	81.25	100	100	100	100	100	100	100	100	.	.	.	.	.	100	100	100	100	100	99.28	100	100
IHIT43892	.	.	.	.	.	.	.	.	.	.	.	.	97.33;82.22;99.56	.	.	.	.	.	.	.	.	.	.	.	.	.	.	.	99.35	100	100	100	100	100	100	.	.	.	.	.	.	100	100	100	100	100	98.66	100	.
IHIT43893	.	.	.	.	.	.	.	.	.	.	.	.	.	.	100	.	.	100	100	.	100	100	100	100	100	100	100	.	100	100	100	100	100	100	100	100	.	.	.	.	.	100	100	100	100	100	100	100	100
IHIT43894	.	.	.	.	.	.	.	.	.	.	.	.	.	.	.	.	.	.	.	.	100	100	100	100	100	100	100	.	99.35	100	100	100	100	100	100	100	.	.	.	.	.	100	100	100	100	100	99.28	100	100
IHIT43895	.	.	.	.	.	.	.	.	.	.	.	.	.	.	.	.	.	.	.	.	100	100	100	100	100	100	100	.	100	100	100	100	100	100	100	.	.	.	.	.	.	100	100	100	100	100	99.28	100	99.93
IHIT43896	.	.	.	.	.	.	.	.	.	.	.	.	.	.	.	.	.	.	.	.	100	100	100	100	100	100	100	.	100	100	100	100	100	100	100	.	.	.	.	.	.	100	100	100	85.86	100	99.28	100	100
IHIT43898	.	.	.	.	.	.	.	.	.	.	.	.	.	.	.	.	.	.	.	.	100	100	100	100	100	100	100	100	99.35	100	100	100	100	100	100	100	.	.	.	.	.	100	100	100	100	100	99.28	100	100
IHIT43900	.	.	.	.	.	.	.	.	.	.	.	.	100	.	.	.	.	.	.	.	100	100	100	100	100	100	100	.	99.35	100	100	100	100	100	100	.	.	.	.	.	.	100	100	100	100	100	99.25	100	99.76
IHIT43901	.	.	.	.	.	.	.	.	.	.	.	.	.	.	.	.	.	.	.	.	100	100	100	100	100	100	100	100	100	100	100	100	100	100	100	99.29	.	.	.	.	.	100	100	100	100	100	99.28	100	100
IHIT43902	.	100	.	100	100	.	100	.	.	.	.	.	.	.	.	.	.	.	.	.	.	.	.	.	.	.	.	.	99.35	100	100	100	100	100	100	.	100	.	.	.	.	100	100	100	100	100	98.66	100	.
IHIT43903	.	.	.	.	.	.	.	.	.	.	.	.	.	.	.	.	.	.	.	.	100	100	100	100	100	100	100	.	100	100	100	100	100	100	100	.	.	.	.	.	.	100	100	100	100	100	99.28	100	100
IHIT43904	.	.	.	.	.	.	.	.	.	.	.	.	.	.	.	.	.	.	.	.	100	100	100	100	100	100	100	81.25	100	100	100	100	100	100	100	100	.	.	.	.	.	100	100	100	100	100	99.28	100	100
IHIT43905	.	.	.	.	.	.	.	.	.	.	.	.	.	.	.	.	.	.	.	.	100	100	100	100	100	100	100	85.81	100	100	100	100	100	100	100	100	.	.	.	.	.	100	100	100	100	100	99.28	100	100
IHIT43982	.	.	.	.	.	.	.	.	.	.	.	.	.	.	.	.	.	.	.	.	100	100	100	100	100	100	100	85.06	99.35	100	100	100	100	100	100	100	.	.	.	.	.	100	100	100	100	100	99.28	100	100
IHIT43983	.	100	.	99.57	.	.	.	.	.	100	.	.	.	.	.	.	.	.	.	.	100	100	100	100	100	100	100	.	99.35	100	100	100	100	100	100	100	.	.	.	.	.	100	100	100	100	100	99.28	100	.
IHIT43984	.	.	.	.	.	.	.	.	.	.	.	.	.	.	.	.	.	.	.	.	100	100	100	100	100	100	100	99.93	100	100	100	100	100	100	100	100	.	.	.	.	.	100	100	100	100	100	100	100	100
IHIT43985	.	.	.	.	.	.	.	.	.	.	.	.	.	.	.	.	.	.	.	.	.	.	.	.	.	.	.	.	99.35	100	100	100	100	100	100	.	.	.	.	.	.	100	100	100	100	100	99.28	100	.
IHIT43986	.	.	.	.	.	.	.	.	.	.	.	.	.	.	.	.	.	.	.	.	100	100	100	100	100	100	100	80.56	100	100	100	100	100	100	100	100	.	.	.	.	.	100	100	100	100	100	100	100	100
IHIT43987	.	.	.	.	.	.	.	.	.	.	.	.	.	.	.	.	.	.	.	.	.	.	.	.	.	.	.	.	99.35	100	100	100	100	100	100	100	.	.	.	.	.	100	100	100	100	100	99.28	100	.
IHIT43988	.	.	.	.	.	.	.	.	.	.	.	.	.	.	.	.	.	.	.	.	.	.	.	.	.	.	.	.	99.35	100	100	100	100	100	100	.	.	.	.	.	.	100	100	100	100	100	99.28	100	.
IHIT43989	.	.	.	.	.	.	.	.	.	.	.	100	.	.	.	.	.	.	.	.	100	100	100	100	100	100	100	83.51	100	100	100	100	100	100	100	100	.	.	.	.	.	100	100	100	100	100	99.28	100	100
IHIT43990	.	.	.	.	.	.	.	.	.	.	.	.	.	.	.	.	.	.	.	.	100	100	100	100	100	100	100	100	99.35	100	100	100	100	100	100	100	.	.	.	.	.	100	100	100	100	100	99.28	100	100
IHIT43991	.	.	.	.	.	.	.	.	.	.	.	.	99.11	.	.	.	.	.	.	.	.	.	.	.	.	.	.	.	99.35	100	100	100	100	100	100	.	.	.	.	.	.	100	100	100	100	100	99.28	100	.
IHIT43992	.	.	.	.	.	.	.	.	.	.	.	.	.	.	.	.	.	.	.	.	100	100	100	100	100	100	99.68	.	100	100	100	100	100	100	100	.	.	.	.	.	.	100	100	100	100	100	99.25	100	.
IHIT43993	.	.	.	.	.	.	.	.	.	.	.	100	.	.	.	.	.	.	.	.	100	100	100	100	100	100	100	100	100	100	100	100	100	100	100	100	.	.	.	.	.	100	100	100	100	100	99.28	100	100
IHIT44091	.	.	.	.	.	.	.	.	.	.	.	100	.	.	100	.	.	100	100	.	100	100	100	100	100	100	100	.	100	100	100	100	100	100	100	100	.	.	.	.	.	100	100	100	85.86	100	100	100	99.93
[truncated: 114 more columns]
