# Supplementary material for: Genotypic Characterization of Uropathogenic Escherichia coli from Companion Animals: Predominance of ST372 in Dogs and Human-Related ST73 in Cats
Source: Antibiotics (Basel). 2023 Dec 30;13(1):38. doi: 10.3390/antibiotics13010038 (PMC10812829; doi:10.3390/antibiotics13010038)
Supplement: Supplementary file 1 [file antibiotics-13-00038-s001.zip › Table S3 Genotypic and phenotypic AMR.xlsx]

## Sheet: Tabelle1
sample_name	Amoxicillin/Clavulansäure	AMC2	Ampicillin	AMP	Cephalexin	Ceph	Cefovecin	Cef	Chloramphenicol	Chlor	Enrofloxacin	Enro	Gentamicin	Genta	Pradofloxacin	Prado	Trimethoprim/Sulfamethoxazol	SXT	Tetracyclin	Tet
IHIT40900	8	S	8	S	8	S	0.25	S	4	S	0.03125	S	0.25	S	0.015625	S	2.1	R	8.1	R
IHIT40902	4	S	1	S	4	S	0.25	S	4	S	0.03125	S	0.25	S	0.015625	S	0.25	S	1	S
IHIT40904	2	S	2	S	4	S	0.25	S	4	S	0.015625	S	0.5	S	0.015625	S	0.25	S	1	S
IHIT40905	4	S	4	S	16	S	4	I	16	I	0.03125	S	0.5	S	0.03125	S	0.25	S	1	S
IHIT41202	2	S	1	S	8	S	0.25	S	8	S	0.015625	S	0.25	S	0.015625	S	0.25	S	1	S
IHIT41205	2	S	2	S	8	S	0.5	S	4	S	0.015625	S	0.25	S	0.015625	S	0.25	S	1	S
IHIT41206	2	S	1	S	4	S	0.25	S	4	S	0.015625	S	0.25	S	0.015625	S	0.25	S	1	S
IHIT41207	2	S	2	S	8	S	0.5	S	8	S	0.015625	S	0.25	S	0.015625	S	0.25	S	1	S
IHIT41213	4	S	4	S	8	S	0.5	S	4	S	0.03125	S	0.5	S	0.03125	S	0.25	S	0.5	S
IHIT41493	2	S	4	S	8	S	0.5	S	8	S	0.03125	S	1	S	0.015625	S	0.25	S	1	S
IHIT41494	2	S	2	S	8	S	0.5	S	4	S	0.03125	S	0.25	S	0.015625	S	0.25	S	1	S
IHIT41495	4	S	4	S	4	S	1	S	8	S	0.03125	S	0.25	S	0.015625	S	0.25	S	2	S
IHIT41496	4	S	2	S	8	S	0.5	S	4	S	0.03125	S	0.25	S	0.03125	S	0.25	S	1	S
IHIT41497	8	S	8.1	R	4	S	0.25	S	8	S	0.03125	S	0.25	S	0.03125	S	0.25	S	0.5	S
IHIT41498	2	S	2	S	8	S	0.5	S	4	S	0.25	S	0.25	S	0.125	S	0.25	S	1	S
IHIT41500	2	S	2	S	4	S	0.25	S	4	S	0.015625	S	0.25	S	0.015625	S	0.25	S	1	S
IHIT41501	2	S	2	S	8	S	0.25	S	4	S	0.015625	S	0.25	S	0.015625	S	0.25	S	1	S
IHIT41502	2	S	4	S	4	S	0.25	S	4	S	0.015625	S	0.25	S	0.0078125	S	0.25	S	0.5	S
IHIT41503	4	S	2	S	4	S	0.5	S	8	S	0.015625	S	0.5	S	0.015625	S	0.25	S	1	S
IHIT41574	4	S	8.1	R	4	S	0.25	S	4	S	2.1	R	2	S	1.1	R	0.25	S	1	S
IHIT41575	4	S	4	S	8	S	0.5	S	4	S	0.03125	S	0.25	S	0.015625	S	0.25	S	2	S
IHIT41576	8	S	8.1	R	16	S	0.5	S	8	S	2.1	R	0.5	S	1.1	R	2.1	R	8.1	R
IHIT41577	2	S	2	S	4	S	0.25	S	4	S	0.015625	S	0.25	S	0.0078125	S	0.25	S	1	S
IHIT41578	4	S	2	S	4	S	0.5	S	4	S	0.03125	S	0.5	S	0.015625	S	0.25	S	1	S
IHIT41579	2	S	4	S	4	S	0.5	S	4	S	0.015625	S	0.25	S	0.015625	S	0.25	S	1	S
IHIT41581	4	S	2	S	4	S	0.5	S	8	S	0.015625	S	0.25	S	0.015625	S	0.25	S	1	S
IHIT41585	2	S	2	S	8	S	0.25	S	4	S	0.03125	S	0.5	S	0.015625	S	0.25	S	1	S
IHIT41587	2	S	4	S	8	S	0.5	S	8	S	0.015625	S	0.5	S	0.015625	S	0.25	S	1	S
IHIT41594	2	S	4	S	8	S	0.5	S	4	S	0.03125	S	0.25	S	0.015625	S	0.25	S	1	S
IHIT41596	16.1	R	8.1	R	8	S	0.5	S	16.1	R	2.1	R	0.25	S	1.1	R	2.1	R	1	S
IHIT41597	2	S	2	S	4	S	0.5	S	4	S	0.015625	S	0.5	S	0.015625	S	0.25	S	1	S
IHIT41598	4	S	8.1	R	4	S	0.5	S	4	S	0.5	S	0.25	S	0.25	S	2.1	R	8.1	R
IHIT41634	4	S	8.1	R	4	S	0.25	S	4	S	2.1	R	0.5	S	1.1	R	2.1	R	8.1	R
IHIT41635	8	S	8.1	R	4	S	0.25	S	16.1	R	0.0625	S	0.5	S	0.0625	S	0.25	S	1	S
IHIT41636	2	S	1	S	4	S	0.5	S	2	S	0.015625	S	0.5	S	0.0078125	S	0.25	S	1	S
IHIT41637	4	S	8.1	R	8	S	0.5	S	4	S	0.015625	S	0.25	S	0.0078125	S	2.1	R	8.1	R
IHIT41642	2	S	2	S	8	S	0.5	S	4	S	0.125	S	0.25	S	0.125	S	0.25	S	1	S
IHIT41646	4	S	2	S	4	S	0.25	S	4	S	0.03125	S	0.25	S	0.03125	S	0.25	S	1	S
IHIT41648	2	S	2	S	8	S	0.25	S	4	S	0.25	S	0.5	S	0.125	S	0.25	S	1	S
IHIT41649	1	S	1	S	4	S	0.25	S	4	S	0.015625	S	0.5	S	0.015625	S	0.25	S	1	S
IHIT41651	8	S	8.1	R	16.1	R	4.1	R	8	S	2.1	R	0.5	S	1.1	R	2.1	R	8.1	R
IHIT41654	2	S	2	S	4	S	0.25	S	4	S	0.015625	S	0.25	S	0.0078125	S	2.1	R	8.1	R
IHIT41716	2	S	2	S	4	S	0.25	S	8	S	0.015625	S	0.25	S	0.015625	S	0.25	S	1	S
IHIT41721	8	S	8.1	R	4	S	0.5	S	8	S	0.015625	S	0.5	S	0.015625	S	0.25	S	1	S
IHIT41722	2	S	2	S	8	S	0.5	S	4	S	0.015625	S	0.25	S	0.015625	S	0.25	S	1	S
IHIT41723	2	S	2	S	8	S	0.5	S	4	S	0.015625	S	0.25	S	0.0078125	S	0.25	S	1	S
IHIT41724	2	S	2	S	8	S	0.5	S	4	S	0.03125	S	0.5	S	0.015625	S	0.25	S	1	S
IHIT41725	1	S	1	S	4	S	0.25	S	4	S	0.015625	S	0.25	S	0.0078125	S	0.25	S	1	S
IHIT41726	2	S	2	S	4	S	0.5	S	8	S	0.015625	S	0.25	S	0.015625	S	0.25	S	1	S
IHIT41731	2	S	4	S	4	S	0.5	S	4	S	0.03125	S	0.25	S	0.015625	S	0.25	S	1	S
IHIT41735	4	S	8.1	R	4	S	0.5	S	4	S	0.015625	S	0.25	S	0.015625	S	0.5	S	8.1	R
IHIT41736	2	S	2	S	4	S	0.25	S	4	S	0.015625	S	0.25	S	0.015625	S	0.25	S	1	S
IHIT41737	2	S	2	S	4	S	0.5	S	4	S	0.015625	S	0.25	S	0.0078125	S	0.25	S	1	S
IHIT41739	2	S	2	S	4	S	0.5	S	4	S	0.015625	S	0.25	S	0.015625	S	0.25	S	1	S
IHIT41740	2	S	2	S	4	S	0.25	S	4	S	0.015625	S	0.5	S	0.015625	S	0.25	S	1	S
IHIT41743	8	S	8.1	R	8	S	0.5	S	4	S	0.125	S	0.25	S	0.0625	S	2.1	R	1	S
IHIT41747	1	S	1	S	8	S	0.25	S	8	S	0.015625	S	0.5	S	0.0078125	S	0.25	S	1	S
IHIT41749	2	S	4	S	8	S	0.5	S	4	S	0.03125	S	0.5	S	0.015625	S	0.25	S	1	S
IHIT41750	4	S	4	S	8	S	0.5	S	8	S	0.03125	S	0.25	S	0.03125	S	0.25	S	2	S
IHIT41751	4	S	4	S	8	S	0.5	S	8	S	0.03125	S	0.5	S	0.03125	S	0.25	S	2	S
IHIT41753	2	S	2	S	8	S	0.5	S	8	S	0.015625	S	0.25	S	0.03125	S	0.25	S	1	S
IHIT41754	16.1	R	8.1	R	16.1	R	4.1	R	8	S	0.5	S	0.25	S	0.5	I	2.1	R	1	S
IHIT41756	2	S	2	S	8	S	0.5	S	4	S	0.25	S	0.25	S	0.125	S	0.25	S	1	S
IHIT41790	4	S	4	S	8	S	0.5	S	8	S	0.03125	S	0.25	S	0.03125	S	0.25	S	2	S
IHIT41792	2	S	2	S	8	S	0.5	S	8	S	2	I	0.25	S	1.1	R	0.25	S	8	I
IHIT41793	2	S	1	S	4	S	0.25	S	4	S	0.015625	S	0.25	S	0.015625	S	0.25	S	1	S
IHIT41794	4	S	2	S	16	S	1	S	8	S	0.015625	S	0.5	S	0.015625	S	0.25	S	1	S
IHIT41796	2	S	2	S	8	S	0.5	S	8	S	0.015625	S	0.25	S	0.015625	S	0.25	S	1	S
IHIT41797	4	S	8.1	R	4	S	0.25	S	4	S	0.125	S	0.25	S	0.125	S	0.25	S	8.1	R
IHIT41798	2	S	2	S	4	S	0.5	S	8	S	0.015625	S	0.25	S	0.015625	S	0.25	S	1	S
IHIT41799	2	S	2	S	4	S	0.25	S	4	S	0.015625	S	0.5	S	0.0078125	S	0.25	S	0.5	S
IHIT41800	2	S	2	S	4	S	0.25	S	4	S	0.015625	S	0.25	S	0.0078125	S	0.25	S	1	S
IHIT41804	2	S	2	S	4	S	0.5	S	4	S	0.015625	S	0.25	S	0.015625	S	0.25	S	1	S
IHIT41815	4	S	4	S	8	S	0.25	S	4	S	0.015625	S	0.25	S	0.015625	S	0.25	S	1	S
IHIT41817	8	S	8.1	R	4	S	0.5	S	8	S	0.015625	S	0.25	S	0.015625	S	0.25	S	1	S
IHIT41822	2	S	2	S	4	S	0.25	S	8	S	0.015625	S	0.5	S	0.015625	S	0.25	S	1	S
IHIT41825	2	S	1	S	4	S	0.25	S	4	S	0.015625	S	0.25	S	0.0078125	S	0.25	S	1	S
IHIT41826	2	S	4	S	8	S	1	S	4	S	0.015625	S	1	S	0.03125	S	0.25	S	1	S
IHIT41827	2	S	2	S	4	S	0.5	S	8	S	0.015625	S	0.25	S	0.0078125	S	0.25	S	1	S
IHIT41828	1	S	2	S	4	S	0.25	S	8	S	0.03125	S	0.25	S	0.015625	S	0.25	S	1	S
IHIT41830	4	S	8.1	R	4	S	0.25	S	4	S	0.015625	S	0.25	S	0.0078125	S	2.1	R	8.1	R
IHIT41833	2	S	2	S	4	S	0.5	S	4	S	0.015625	S	0.5	S	0.0078125	S	0.25	S	1	S
IHIT41948	4	S	2	S	8	S	1	S	4	S	0.015625	S	0.25	S	0.015625	S	0.25	S	1	S
IHIT41949	4	S	2	S	16	S	0.5	S	4	S	0.03125	S	0.25	S	0.015625	S	0.25	S	1	S
IHIT41950	8	S	8.1	R	8	S	0.5	S	8	S	0.015625	S	0.125	S	0.015625	S	2.1	R	2	S
IHIT41951	16	R	8.1	R	16	S	2	S	16.1	R	2.1	R	0.25	S	1.1	R	0.25	S	8.1	R
IHIT41953	1	S	1	S	4	S	0.25	S	8	S	0.015625	S	0.25	S	0.015625	S	0.25	S	1	S
IHIT41954	2	S	1	S	4	S	0.25	S	4	S	0.125	S	0.25	S	0.125	S	0.25	S	1	S
IHIT41956	4	S	4	S	16	S	1	S	8	S	0.03125	S	0.25	S	0.015625	S	0.25	S	1	S
IHIT41957	4	S	4	S	8	S	1	S	4	S	0.03125	S	0.5	S	0.03125	S	0.25	S	1	S
IHIT41958	2	S	2	S	4	S	0.5	S	4	S	0.015625	S	0.25	S	0.015625	S	0.25	S	1	S
IHIT41963	4	S	8.1	R	4	S	0.5	S	8	S	0.03125	S	0.25	S	0.03125	S	2.1	R	8.1	R
IHIT41965	2	S	2	S	4	S	0.5	S	4	S	0.015625	S	0.125	S	0.015625	S	0.25	S	1	S
IHIT41966	2	S	2	S	4	S	0.25	S	4	S	0.015625	S	0.5	S	0.0078125	S	0.25	S	1	S
IHIT41967	2	S	2	S	4	S	0.5	S	4	S	0.015625	S	0.25	S	0.0078125	S	0.25	S	1	S
IHIT41968	4	S	8.1	R	4	S	0.5	S	4	S	0.03125	S	0.25	S	0.015625	S	0.5	S	2	S
IHIT41974	4	S	4	S	8	S	1	S	4	S	0.25	S	0.125	S	0.25	S	0.25	S	1	S
IHIT41975	2	S	2	S	8	S	0.5	S	4	S	0.25	S	4.1	R	0.125	S	0.25	S	1	S
IHIT41976	1	S	2	S	4	S	0.25	S	4	S	0.03125	S	0.25	S	0.015625	S	0.25	S	1	S
IHIT41977	4	S	4	S	8	S	0.5	S	4	S	0.03125	S	0.25	S	0.015625	S	0.25	S	1	S
IHIT41978	2	S	2	S	4	S	0.25	S	8	S	0.015625	S	0.25	S	0.0078125	S	0.25	S	1	S
IHIT42176	2	S	4	S	4	S	0.5	S	8	S	0.015625	S	0.25	S	0.015625	S	0.25	S	1	S
IHIT42179	4	S	8.1	R	4	S	0.5	S	16.1	R	2.1	R	0.25	S	1.1	R	2.1	R	8.1	R
IHIT42180	2	S	2	S	4	S	0.25	S	4	S	0.015625	S	0.5	S	0.015625	S	0.25	S	1	S
IHIT42182	2	S	1	S	8	S	0.25	S	4	S	0.015625	S	0.25	S	0.00390625	S	0.25	S	0.5	S
IHIT42188	4	S	8.1	R	8	S	0.5	S	8	S	0.015625	S	0.5	S	0.015625	S	0.25	S	4	S
IHIT42189	2	S	2	S	4	S	0.5	S	4	S	0.015625	S	0.25	S	0.015625	S	0.25	S	1	S
IHIT42192	4	S	8.1	R	16.1	I	4.1	R	8	S	2.1	R	0.5	S	1.1	R	2.1	R	8.1	R
IHIT42194	2	S	2	S	4	S	0.25	S	4	S	0.015625	S	0.25	S	0.015625	S	0.25	S	1	S
IHIT42195	8	S	8.1	R	4	S	0.5	S	8	S	0.0625	S	0.25	S	0.0625	S	0.25	S	8.1	R
IHIT42198	8	S	8.1	R	4	S	0.5	S	8	S	0.015625	S	0.25	S	0.015625	S	0.25	S	1	S
IHIT42506	4	S	8	S	16	S	1	S	4	S	0.03125	S	0.25	S	0.03125	S	0.25	S	8	I
IHIT42511	2	S	2	S	8	S	0.25	S	8	S	0.03125	S	0.5	S	0.015625	S	0.25	S	1	S
IHIT42513	4	S	2	S	8	S	0.5	S	4	S	0.015625	S	0.25	S	0.015625	S	0.25	S	1	S
IHIT42514	2	S	2	S	8	S	0.5	S	4	S	0.015625	S	0.25	S	0.015625	S	0.25	S	1	S
IHIT42523	2	S	4	S	8	S	0.5	S	4	S	0.03125	S	0.5	S	0.015625	S	0.25	S	2	S
IHIT42524	2	S	2	S	8	S	0.25	S	4	S	0.015625	S	0.25	S	0.015625	S	0.25	S	1	S
IHIT42525	2	S	2	S	4	S	0.5	S	8	S	0.015625	S	0.25	S	0.015625	S	0.25	S	1	S
IHIT42528	4	S	4	S	8	S	0.5	S	4	S	0.015625	S	0.5	S	0.015625	S	0.25	S	1	S
IHIT42530	1	S	0.5	S	16	S	0.25	S	1	S	0.015625	S	0.25	S	0.00390625	S	0.25	S	0.5	S
IHIT42532	8	S	8.1	R	4	S	0.5	S	16.1	R	0.5	S	0.25	S	0.125	S	0.25	S	8.1	R
IHIT42534	2	S	2	S	8	S	0.5	S	4	S	0.015625	S	0.25	S	0.0078125	S	0.25	S	1	S
IHIT42535	4	S	2	S	8	S	0.5	S	8	S	0.03125	S	0.25	S	0.015625	S	0.25	S	1	S
IHIT42543	2	S	2	S	8	S	0.25	S	8	S	0.03125	S	0.25	S	0.015625	S	0.25	S	1	S
IHIT42544	2	S	2	S	4	S	0.5	S	8	S	0.03125	S	0.25	S	0.015625	S	0.25	S	1	S
IHIT42545	4	S	4	S	8	S	0.5	S	8	S	0.03125	S	0.5	S	0.015625	S	0.25	S	2	S
IHIT42546	4	S	8.1	R	8	S	0.25	S	8	S	0.03125	S	0.25	S	0.03125	S	0.25	S	1	S
IHIT42549	4	S	8.1	R	4	S	0.25	S	4	S	0.03125	S	0.25	S	0.03125	S	0.25	S	1	S
IHIT42550	2	S	2	S	4	S	0.5	S	4	S	0.015625	S	0.25	S	0.015625	S	0.25	S	1	S
IHIT42603	2	S	4	S	8	S	1	S	4	S	0.0625	S	0.25	S	0.0625	S	0.25	S	1	S
IHIT42604	2	S	2	S	8	S	0.5	S	8	S	0.03125	S	0.25	S	0.03125	S	0.25	S	2	S
IHIT42605	16.1	R	8.1	R	8	S	1	S	16.1	R	2.1	R	0.25	S	1.1	R	2.1	R	8.1	R
IHIT42606	2	S	2	S	4	S	0.5	S	4	S	0.03125	S	0.25	S	0.015625	S	0.25	S	1	S
IHIT42607	2	S	2	S	8	S	0.5	S	8	S	0.015625	S	0.5	S	0.015625	S	0.25	S	1	S
IHIT42609	2	S	2	S	4	S	0.5	S	8	S	0.03125	S	0.5	S	0.0625	S	0.25	S	1	S
IHIT42610	4	S	8.1	R	4	S	0.25	S	4	S	0.03125	S	0.25	S	0.03125	S	0.25	S	0.5	S
IHIT42611	2	S	4	S	8	S	0.5	S	4	S	0.03125	S	0.5	S	0.015625	S	0.25	S	1	S
IHIT42700	8	S	8.1	R	8	S	0.5	S	8	S	2.1	R	0.25	S	1.1	R	0.5	S	1	S
IHIT42702	2	S	4	S	8	S	0.5	S	4	S	0.015625	S	0.25	S	0.0078125	S	0.25	S	1	S
IHIT42703	2	S	2	S	8	S	0.25	S	4	S	0.03125	S	0.25	S	0.015625	S	0.25	S	2	S
IHIT42704	4	S	2	S	8	S	0.25	S	8	S	0.03125	S	0.25	S	0.015625	S	0.25	S	1	S
IHIT42705	4	S	2	S	8	S	0.5	S	4	S	0.03125	S	1	S	0.015625	S	0.25	S	1	S
IHIT42801	4	S	4	S	8	S	0.5	S	8	S	0.03125	S	0.25	S	0.015625	S	0.25	S	2	S
IHIT42802	2	S	2	S	4	S	0.5	S	4	S	0.015625	S	0.25	S	0.015625	S	0.25	S	1	S
IHIT42807	16.1	R	8	S	16.1	I	4.1	R	8	S	0.125	S	0.25	S	0.125	S	0.5	S	4	S
IHIT42808	2	S	2	S	4	S	0.25	S	4	S	0.03125	S	0.25	S	0.03125	S	0.25	S	1	S
IHIT42809	2	S	2	S	8	S	0.25	S	4	S	0.015625	S	0.25	S	0.015625	S	0.25	S	1	S
IHIT42812	1	S	1	S	4	S	0.25	S	4	S	0.015625	S	0.5	S	0.015625	S	0.25	S	1	S
IHIT42813	2	S	8	S	4	S	0.5	S	4	S	0.0625	S	0.25	S	0.015625	S	0.25	S	1	S
IHIT42815	2	S	1	S	4	S	0.25	S	4	S	0.015625	S	0.25	S	0.015625	S	0.25	S	1	S
IHIT42818	2	S	4	S	8	S	0.5	S	8	S	0.03125	S	0.25	S	0.03125	S	0.25	S	1	S
IHIT42819	2	S	2	S	8	S	0.5	S	4	S	0.015625	S	0.25	S	0.015625	S	0.25	S	1	S
IHIT42828	2	S	2	S	16	S	0.5	S	8	S	0.03125	S	0.25	S	0.03125	S	0.25	S	2	S
IHIT42829	2	S	2	S	8	S	0.5	S	8	S	0.125	S	0.25	S	0.0625	S	0.25	S	1	S
IHIT42831	2	S	2	S	16	S	0.5	S	4	S	0.125	S	0.25	S	0.0625	S	0.25	S	1	S
IHIT42911	8	S	8.1	R	8	S	1	S	8	S	0.015625	S	0.5	S	0.03125	S	0.25	S	1	S
IHIT42915	2	S	2	S	4	S	0.5	S	4	S	0.015625	S	0.5	S	0.015625	S	0.25	S	1	S
IHIT42916	8	S	8.1	R	4	S	0.5	S	4	S	2.1	R	0.25	S	1.1	R	0.25	S	8.1	R
IHIT42920	4	S	4	S	8	S	0.5	S	8	S	0.015625	S	0.25	S	0.015625	S	0.25	S	2	S
IHIT42921	2	S	2	S	8	S	0.25	S	8	S	0.015625	S	0.5	S	0.015625	S	0.25	S	1	S
IHIT42923	2	S	4	S	4	S	0.5	S	4	S	0.015625	S	0.5	S	0.015625	S	0.25	S	1	S
IHIT42925	2	S	2	S	8	S	0.5	S	4	S	0.03125	S	0.25	S	0.015625	S	0.25	S	2	S
IHIT42926	8	S	8.1	R	4	S	0.25	S	4	S	0.015625	S	0.25	S	0.015625	S	2.1	R	8.1	R
IHIT42932	2	S	2	S	4	S	0.25	S	4	S	0.015625	S	0.25	S	0.015625	S	0.25	S	1	S
IHIT42933	2	S	2	S	4	S	0.25	S	4	S	0.015625	S	0.25	S	0.015625	S	0.25	S	1	S
IHIT42968	16.1	R	8.1	R	16.1	R	4.1	R	8	S	0.015625	S	0.25	S	0.015625	S	1	S	1	S
IHIT42969	2	S	2	S	16.1	R	0.25	S	4	S	0.015625	S	0.25	S	0.03125	S	0.25	S	1	S
IHIT42970	2	S	2	S	8	S	0.5	S	8	S	0.03125	S	0.25	S	0.015625	S	0.25	S	2	S
IHIT42971	1	S	0.5	S	4	S	0.25	S	2	S	0.0625	S	0.5	S	0.0625	S	0.25	S	0.5	S
IHIT42972	16	R	8.1	R	8	S	0.5	S	8	S	2.1	R	0.25	S	1.1	R	0.25	S	2	S
IHIT42974	8	S	8.1	R	8	S	0.25	S	4	S	0.03125	S	0.25	S	0.03125	S	2.1	R	8.1	R
IHIT42975	16.1	R	8.1	R	8	S	0.5	S	16.1	R	2.1	R	0.5	S	1.1	R	2.1	R	1	S
IHIT42976	4	S	4	S	4	S	0.25	S	8	S	0.03125	S	0.25	S	0.0625	S	0.25	S	2	S
IHIT42978	2	S	2	S	8	S	0.25	S	8	S	0.03125	S	0.5	S	0.03125	S	0.25	S	1	S
IHIT42980	4	S	4	S	8	S	0.5	S	4	S	0.125	S	0.25	S	0.0625	S	0.25	S	1	S
IHIT42983	2	S	2	S	8	S	0.25	S	4	S	0.125	S	0.125	S	0.0625	S	0.25	S	1	S
IHIT43019	2	S	2	S	8	S	0.25	S	8	S	0.03125	S	0.25	S	0.03125	S	0.25	S	1	S
IHIT43020	8	S	8.1	R	4	S	0.25	S	16	I	0.03125	S	0.25	S	0.03125	S	0.25	S	1	S
IHIT43021	2	S	2	S	4	S	0.25	S	4	S	0.015625	S	0.25	S	0.015625	S	0.25	S	1	S
IHIT43022	4	S	4	S	8	S	1	S	4	S	0.0625	S	0.25	S	0.03125	S	0.25	S	2	S
IHIT43023	2	S	2	S	8	S	0.25	S	4	S	0.015625	S	0.25	S	0.015625	S	0.25	S	1	S
IHIT43024	2	S	2	S	4	S	0.25	S	8	S	0.03125	S	0.25	S	0.015625	S	0.25	S	1	S
IHIT43025	2	S	2	S	8	S	0.25	S	8	S	0.03125	S	0.25	S	0.03125	S	0.25	S	2	S
IHIT43026	2	S	2	S	8	S	0.5	S	4	S	0.03125	S	0.5	S	0.03125	S	0.25	S	2	S
IHIT43027	4	S	8.1	R	8	S	0.5	S	8	S	0.03125	S	0.25	S	0.03125	S	0.25	S	2	S
IHIT43028	4	S	8.1	R	4	S	1	S	16.1	R	0.015625	S	4.1	R	0.015625	S	0.25	S	8.1	R
IHIT43029	2	S	2	S	16	S	0.5	S	4	S	0.015625	S	0.25	S	0.015625	S	0.25	S	8.1	R
IHIT43030	2	S	4	S	8	S	1	S	16	I	0.03125	S	0.25	S	0.03125	S	0.25	S	2	S
IHIT43031	1	S	1	S	4	S	0.25	S	4	S	0.015625	S	0.5	S	0.015625	S	0.25	S	1	S
IHIT43081	16.1	R	8.1	R	16	S	0.5	S	4	S	0.015625	S	0.25	S	0.015625	S	0.25	S	1	S
IHIT43152	2	S	2	S	4	S	0.25	S	4	S	0.03125	S	0.25	S	0.03125	S	0.25	S	1	S
IHIT43153	4	S	2	S	16	S	0.5	S	8	S	0.015625	S	0.25	S	0.015625	S	0.25	S	2	S
IHIT43154	8	S	8.1	R	8	S	0.5	S	4	S	0.25	S	0.25	S	0.125	S	0.25	S	8.1	R
IHIT43155	16.1	R	8.1	R	8	S	1	S	16.1	R	2.1	R	1	S	1.1	R	2.1	R	1	S
IHIT43156	2	S	4	S	8	S	0.5	S	8	S	0.03125	S	0.5	S	0.015625	S	0.25	S	2	S
IHIT43157	4	S	2	S	4	S	0.5	S	8	S	0.03125	S	0.25	S	0.015625	S	0.25	S	1	S
IHIT43158	4	S	4	S	16	S	0.5	S	4	S	0.015625	S	0.5	S	0.015625	S	0.25	S	2	S
IHIT43159	2	S	2	S	16	S	0.25	S	4	S	0.03125	S	0.5	S	0.03125	S	0.25	S	1	S
IHIT43160	8	S	8.1	R	8	S	0.5	S	4	S	0.03125	S	0.5	S	0.03125	S	0.25	S	8.1	R
IHIT43161	2	S	2	S	8	S	0.25	S	4	S	0.015625	S	0.25	S	0.015625	S	0.25	S	1	S
IHIT43162	2	S	2	S	8	S	0.25	S	4	S	0.03125	S	0.25	S	0.015625	S	0.25	S	1	S
IHIT43163	2	S	1	S	4	S	0.25	S	8	S	0.03125	S	0.25	S	0.015625	S	0.25	S	1	S
IHIT43164	2	S	2	S	8	S	0.25	S	4	S	0.015625	S	0.5	S	0.015625	S	0.25	S	1	S
IHIT43165	4	S	2	S	8	S	0.5	S	8	S	0.03125	S	2	S	0.03125	S	0.25	S	1	S
IHIT43166	8	S	8.1	R	8	S	2	S	4	S	0.0625	S	0.25	S	0.25	S	0.25	S	8.1	R
IHIT43167	8	S	8.1	R	8	S	0.5	S	4	S	0.015625	S	0.25	S	0.0078125	S	0.25	S	1	S
IHIT43168	4	S	8	S	16	S	1	S	8	S	0.03125	S	0.5	S	0.03125	S	0.25	S	2	S
IHIT43169	4	S	4	S	8	S	0.5	S	8	S	0.015625	S	0.5	S	0.015625	S	0.25	S	1	S
IHIT43170	1	S	1	S	4	S	0.25	S	2	S	0.25	S	1	S	0.25	S	0.25	S	0.5	S
IHIT43171	2	S	2	S	4	S	0.5	S	4	S	0.015625	S	0.5	S	0.015625	S	0.25	S	8.1	R
IHIT43172	8	S	8.1	R	8	S	0.5	S	4	S	0.03125	S	0.25	S	0.015625	S	2.1	R	1	S
IHIT43207	4	S	4	S	16	S	0.5	S	8	S	0.03125	S	0.25	S	0.03125	S	0.25	S	1	S
IHIT43209	2	S	2	S	8	S	0.5	S	4	S	0.015625	S	0.25	S	0.015625	S	0.25	S	1	S
IHIT43270	4	S	4	S	8	S	0.5	S	4	S	0.015625	S	0.25	S	0.015625	S	0.25	S	1	S
IHIT43271	4	S	4	S	8	S	0.5	S	4	S	0.015625	S	0.25	S	0.015625	S	0.25	S	1	S
IHIT43272	2	S	2	S	8	S	0.5	S	4	S	0.25	S	0.5	S	0.125	S	0.25	S	1	S
IHIT43275	2	S	2	S	8	S	1	S	8	S	0.015625	S	0.5	S	0.015625	S	0.25	S	1	S
IHIT43276	2	S	2	S	4	S	0.5	S	2	S	0.03125	S	0.25	S	0.015625	S	0.25	S	1	S
IHIT43277	2	S	2	S	8	S	0.25	S	8	S	0.015625	S	0.125	S	0.015625	S	0.25	S	2	S
IHIT43278	4	S	4	S	8	S	1	S	4	S	0.0625	S	0.25	S	0.0625	S	0.25	S	1	S
IHIT43279	4	S	4	S	8	S	0.5	S	4	S	0.015625	S	0.5	S	0.015625	S	0.25	S	1	S
IHIT43280	2	S	1	S	8	S	0.25	S	4	S	0.015625	S	0.5	S	0.015625	S	0.25	S	1	S
IHIT43281	4	S	8.1	R	8	S	0.5	S	4	S	0.125	S	4.1	R	0.0625	S	2.1	R	8.1	R
IHIT43282	4	S	4	S	8	S	1	S	4	S	2.1	R	0.5	S	1.1	R	0.25	S	2	S
IHIT43397	2	S	2	S	8	S	0.5	S	16	I	0.03125	S	0.5	S	0.015625	S	0.25	S	2	S
IHIT43398	4	S	8.1	R	8	S	0.25	S	4	S	0.015625	S	0.25	S	0.015625	S	0.25	S	2	S
IHIT43399	2	S	2	S	4	S	0.25	S	4	S	0.015625	S	0.25	S	0.015625	S	0.25	S	1	S
IHIT43400	2	S	2	S	4	S	0.25	S	4	S	0.125	S	0.25	S	0.0625	S	0.25	S	1	S
IHIT43401	4	S	2	S	8	S	1	S	8	S	0.03125	S	0.25	S	0.03125	S	2.1	R	2	S
IHIT43402	4	S	8.1	R	4	S	0.25	S	4	S	2.1	R	0.25	S	1.1	R	2.1	R	8.1	R
IHIT43403	8	S	8.1	R	8	S	0.5	S	4	S	0.03125	S	0.25	S	0.015625	S	2.1	R	8.1	R
IHIT43404	2	S	2	S	4	S	0.25	S	8	S	0.015625	S	0.25	S	0.015625	S	0.25	S	1	S
IHIT43405	2	S	4	S	8	S	0.25	S	4	S	0.015625	S	0.5	S	0.015625	S	0.25	S	1	S
IHIT43406	4	S	2	S	4	S	0.5	S	8	S	0.03125	S	0.25	S	0.015625	S	0.25	S	8.1	R
IHIT43407	4	S	4	S	8	S	0.5	S	2	S	0.015625	S	0.25	S	0.015625	S	0.25	S	1	S
IHIT43508	4	S	2	S	8	S	0.5	S	8	S	0.125	S	0.25	S	0.125	S	0.25	S	1	S
IHIT43509	4	S	2	S	8	S	0.5	S	8	S	0.03125	S	1	S	0.015625	S	0.25	S	1	S
IHIT43515	4	S	2	S	8	S	0.25	S	4	S	0.015625	S	0.5	S	0.015625	S	0.25	S	1	S
IHIT43518	8	S	8.1	R	8	S	0.5	S	4	S	0.015625	S	0.25	S	0.015625	S	0.25	S	2	S
IHIT43520	4	S	2	S	8	S	0.5	S	4	S	0.015625	S	0.25	S	0.015625	S	1	S	1	S
IHIT43521	2	S	2	S	4	S	0.25	S	4	S	0.015625	S	0.5	S	0.015625	S	0.25	S	1	S
IHIT43526	2	S	2	S	4	S	0.25	S	4	S	0.015625	S	0.25	S	0.03125	S	0.25	S	1	S
IHIT43533	2	S	2	S	8	S	0.25	S	4	S	0.03125	S	0.25	S	0.015625	S	0.25	S	1	S
IHIT43539	4	S	8.1	R	4	S	0.25	S	8	S	0.015625	S	0.25	S	0.015625	S	2.1	R	8.1	R
IHIT43540	2	S	8.1	R	16.1	R	4.1	R	8	S	2.1	R	0.5	S	1.1	R	2.1	R	8.1	R
IHIT43543	16	R	8.1	R	8	S	1	S	4	S	2.1	R	0.5	S	1.1	R	0.25	S	8.1	R
IHIT43544	4	S	2	S	4	S	0.25	S	8	S	0.03125	S	0.25	S	0.03125	S	0.25	S	1	S
IHIT43545	2	S	4	S	8	S	0.25	S	4	S	0.015625	S	0.5	S	0.015625	S	0.25	S	2	S
IHIT43547	2	S	1	S	4	S	0.25	S	4	S	0.03125	S	0.25	S	0.015625	S	0.25	S	1	S
IHIT43628	2	S	2	S	8	S	0.25	S	4	S	0.015625	S	0.5	S	0.015625	S	0.25	S	1	S
IHIT43631	2	S	2	S	8	S	0.5	S	8	S	0.03125	S	0.25	S	0.015625	S	0.25	S	2	S
IHIT43632	2	S	2	S	8	S	0.25	S	4	S	0.015625	S	0.5	S	0.015625	S	0.25	S	1	S
IHIT43633	2	S	1	S	8	S	0.25	S	8	S	0.03125	S	0.25	S	0.03125	S	0.25	S	1	S
IHIT43634	4	S	4	S	8	S	0.5	S	4	S	0.015625	S	0.25	S	0.015625	S	0.25	S	8.1	R
IHIT43635	4	S	2	S	4	S	0.25	S	4	S	0.03125	S	1	S	0.03125	S	0.25	S	1	S
IHIT43636	4	S	4	S	8	S	1	S	8	S	0.03125	S	0.25	S	0.03125	S	0.25	S	8.1	R
IHIT43637	2	S	1	S	4	S	0.25	S	4	S	0.125	S	0.5	S	0.125	S	0.25	S	1	S
IHIT43638	2	S	2	S	4	S	0.5	S	4	S	0.015625	S	0.25	S	0.015625	S	0.25	S	2	S
IHIT43639	2	S	2	S	8	S	0.5	S	16.1	R	2.1	R	0.5	S	1.1	R	2.1	R	8.1	R
IHIT43641	2	S	2	S	4	S	0.25	S	8	S	0.03125	S	0.5	S	0.015625	S	0.25	S	1	S
IHIT43642	2	S	2	S	4	S	0.25	S	8	S	0.03125	S	0.25	S	0.03125	S	0.25	S	1	S
IHIT43643	2	S	2	S	8	S	0.25	S	4	S	0.015625	S	0.25	S	0.015625	S	0.25	S	1	S
IHIT43644	2	S	2	S	4	S	0.5	S	4	S	0.03125	S	0.25	S	0.015625	S	0.25	S	1	S
IHIT43645	2	S	1	S	4	S	0.25	S	4	S	0.015625	S	0.5	S	0.015625	S	0.25	S	1	S
IHIT43646	4	S	4	S	8	S	1	S	8	S	0.03125	S	0.25	S	0.03125	S	0.25	S	2	S
IHIT43657	8	S	4	S	16	S	1	S	4	S	0.03125	S	0.25	S	0.015625	S	0.25	S	2	S
IHIT43659	2	S	2	S	8	S	0.5	S	4	S	0.015625	S	0.5	S	0.0078125	S	0.25	S	1	S
IHIT43661	16.1	R	8.1	R	16.1	I	4.1	R	2	S	0.015625	S	0.5	S	0.015625	S	0.25	S	0.5	S
IHIT43793	16	R	8.1	R	8	S	0.5	S	4	S	0.0625	S	0.25	S	0.03125	S	2	S	2	S
IHIT43794	2	S	2	S	8	S	0.5	S	4	S	0.03125	S	0.5	S	0.03125	S	0.25	S	1	S
IHIT43795	8	S	8.1	R	8	S	0.5	S	4	S	0.03125	S	0.25	S	0.03125	S	0.25	S	1	S
IHIT43796	4	S	2	S	8	S	0.25	S	8	S	0.015625	S	0.5	S	0.015625	S	0.25	S	1	S
IHIT43797	4	S	8.1	R	8	S	0.5	S	4	S	0.03125	S	0.25	S	0.015625	S	0.25	S	1	S
IHIT43798	1	S	0.5	S	4	S	0.25	S	1	S	2	I	0.125	S	1	I	0.25	S	0.5	S
IHIT43800	4	S	2	S	8	S	0.5	S	8	S	0.015625	S	0.25	S	0.015625	S	0.25	S	2	S
IHIT43801	0.5	S	0.5	S	4	S	0.25	S	1	S	2	I	0.25	S	1	I	0.25	S	0.5	S
IHIT43802	16.1	R	8.1	R	16.1	R	4.1	R	4	S	2.1	R	0.25	S	1.1	R	2.1	R	1	S
IHIT43803	2	S	2	S	4	S	0.25	S	8	S	0.015625	S	0.5	S	0.015625	S	0.25	S	1	S
IHIT43804	8	S	8.1	R	16	S	0.5	S	4	S	0.03125	S	0.25	S	0.03125	S	0.25	S	8.1	R
IHIT43805	4	S	2	S	4	S	1	S	4	S	0.015625	S	0.25	S	0.015625	S	0.25	S	1	S
IHIT43806	8	S	8.1	R	8	S	0.5	S	8	S	0.015625	S	0.5	S	0.015625	S	2.1	R	1	S
IHIT43809	2	S	2	S	8	S	0.25	S	4	S	0.03125	S	0.25	S	0.03125	S	0.25	S	1	S
IHIT43812	2	S	4	S	16	S	0.5	S	8	S	0.25	S	0.25	S	0.125	S	0.25	S	2	S
IHIT43813	2	S	2	S	16	S	0.5	S	4	S	0.015625	S	0.25	S	0.015625	S	0.25	S	1	S
IHIT43814	4	S	2	S	8	S	0.5	S	4	S	0.03125	S	0.25	S	0.015625	S	0.25	S	0.5	S
IHIT43815	4	S	4	S	8	S	0.5	S	4	S	0.015625	S	0.5	S	0.015625	S	0.25	S	1	S
IHIT43816	16	R	8.1	R	4	S	0.5	S	16.1	R	0.03125	S	0.25	S	0.03125	S	0.25	S	8.1	R
IHIT43817	2	S	2	S	8	S	0.5	S	16.1	R	0.125	S	0.5	S	0.125	S	2.1	R	8.1	R
IHIT43889	4	S	2	S	8	S	0.5	S	4	S	0.03125	S	0.25	S	0.015625	S	0.25	S	1	S
IHIT43891	4	S	4	S	16	S	1	S	4	S	0.03125	S	0.25	S	0.03125	S	0.25	S	1	S
IHIT43892	2	S	2	S	16	S	0.5	S	8	S	0.015625	S	0.5	S	0.015625	S	0.25	S	1	S
IHIT43893	2	S	2	S	4	S	0.25	S	4	S	0.015625	S	0.25	S	0.015625	S	0.25	S	1	S
IHIT43894	2	S	8	S	4	S	0.5	S	4	S	0.015625	S	0.25	S	0.015625	S	0.25	S	1	S
IHIT43895	8	S	2	S	8	S	0.25	S	4	S	0.03125	S	0.25	S	0.03125	S	0.25	S	1	S
IHIT43896	8	S	8.1	R	4	S	0.25	S	4	S	2.1	R	0.25	S	1	I	0.25	S	1	S
IHIT43898	2	S	1	S	4	S	0.25	S	4	S	0.015625	S	0.25	S	0.015625	S	0.25	S	1	S
IHIT43900	4	S	4	S	8	S	1	S	8	S	0.03125	S	0.25	S	0.015625	S	0.25	S	1	S
IHIT43901	2	S	2	S	4	S	0.25	S	4	S	0.015625	S	0.25	S	0.015625	S	0.25	S	2	S
IHIT43902	16	R	8.1	R	16	S	2	S	16.1	R	2.1	R	4	S	1.1	R	2.1	R	8.1	R
IHIT43903	2	S	2	S	8	S	0.5	S	4	S	0.015625	S	0.25	S	0.015625	S	0.25	S	1	S
IHIT43904	2	S	2	S	4	S	0.25	S	8	S	0.015625	S	0.125	S	0.015625	S	0.25	S	1	S
IHIT43905	8	S	8.1	R	8	S	0.25	S	4	S	0.03125	S	0.5	S	0.03125	S	0.25	S	1	S
IHIT43982	2	S	2	S	8	S	0.25	S	4	S	0.015625	S	0.25	S	0.0078125	S	0.25	S	1	S
IHIT43983	2	S	2	S	8	S	0.5	S	4	S	0.015625	S	0.25	S	0.015625	S	0.25	S	1	S
IHIT43984	8	S	8.1	R	4	S	0.5	S	4	S	0.015625	S	0.25	S	0.015625	S	0.25	S	1	S
IHIT43985	8	S	8	S	8	S	1	S	8	S	0.0625	S	0.25	S	0.03125	S	0.25	S	1	S
IHIT43986	2	S	2	S	4	S	0.5	S	8	S	0.03125	S	0.25	S	0.03125	S	0.25	S	1	S
IHIT43987	8	S	8.1	R	4	S	1	S	16.1	R	2.1	R	4.1	R	1.1	R	2.1	R	8.1	R
IHIT43988	2	S	2	S	4	S	0.25	S	8	S	0.015625	S	0.5	S	0.03125	S	0.25	S	1	S
IHIT43989	2	S	2	S	8	S	0.25	S	4	S	0.015625	S	0.25	S	0.0078125	S	0.25	S	1	S
IHIT43990	2	S	2	S	4	S	0.25	S	4	S	0.015625	S	0.25	S	0.015625	S	0.25	S	1	S
IHIT43991	4	S	4	S	8	S	0.5	S	4	S	0.03125	S	0.25	S	0.03125	S	0.25	S	2	S
IHIT43992	8	S	8.1	R	4	S	0.5	S	4	S	0.015625	S	0.25	S	0.015625	S	0.5	S	8.1	R
IHIT43993	2	S	2	S	8	S	0.5	S	4	S	0.015625	S	0.25	S	0.015625	S	0.25	S	1	S
IHIT44091	8	S	8.1	R	16.1	R	4.1	R	4	S	0.25	S	4	S	0.125	S	2.1	R	1	S

## Sheet: Tabelle2
Isolate name	Organism	Hemolysis	Host species	AMR genes	Mutations in			Amoxicillin/ Clavulansäure		Ampicillin		Cephalexin		Cefovecin		Chlor-amphenicol		Enrofloxacin		Gentamicin		Pradofloxacin		Trimethoprim/ Sulfamethoxazol		Tetracyclin
					gyrA	parC	parE	MIC values (mg/L)	S/I/R	MIC values (mg/L)	S/I/R	MIC values (mg/L)	S/I/R	MIC values (mg/L)	S/I/R	MIC values (mg/L)	S/I/R	MIC values (mg/L)	S/I/R	MIC values (mg/L)	S/I/R	MIC values (mg/L)	S/I/R	MIC values (mg/L)	S/I/R	MIC values (mg/L)	S/I/R
IHIT40900	E. coli	0	cat	aph(3'')-Ib, aph(6)-Id, blaTEM-1B, dfrA8, sul2, tet(A)			I529L	8	S	8	S	8	S	0.25	S	4	S	0.03125	S	0.25	S	0.015625	S	2.1	R	8.1	R
IHIT40902	E. coli	0	cat					4	S	1	S	4	S	0.25	S	4	S	0.03125	S	0.25	S	0.015625	S	0.25	S	1	S
IHIT40904	E. coli	0	dog					2	S	2	S	4	S	0.25	S	4	S	0.015625	S	0.5	S	0.015625	S	0.25	S	1	S
IHIT40905	E. coli	0	cat					4	S	4	S	16	S	4	I	16	I	0.03125	S	0.5	S	0.03125	S	0.25	S	1	S
IHIT41202	E. coli	1	dog					2	S	1	S	8	S	0.25	S	8	S	0.015625	S	0.25	S	0.015625	S	0.25	S	1	S
IHIT41205	E. coli	1	dog					2	S	2	S	8	S	0.5	S	4	S	0.015625	S	0.25	S	0.015625	S	0.25	S	1	S
IHIT41206	E. coli	0	dog					2	S	1	S	4	S	0.25	S	4	S	0.015625	S	0.25	S	0.015625	S	0.25	S	1	S
IHIT41207	E. coli	1	cat					2	S	2	S	8	S	0.5	S	8	S	0.015625	S	0.25	S	0.015625	S	0.25	S	1	S
IHIT41213	E. coli	0	cat					4	S	4	S	8	S	0.5	S	4	S	0.03125	S	0.5	S	0.03125	S	0.25	S	0.5	S
IHIT41493	E. coli	1	dog					2	S	4	S	8	S	0.5	S	8	S	0.03125	S	1	S	0.015625	S	0.25	S	1	S
IHIT41494	E. coli	1	cat					2	S	2	S	8	S	0.5	S	4	S	0.03125	S	0.25	S	0.015625	S	0.25	S	1	S
IHIT41495	E. coli	0	cat					4	S	4	S	4	S	1	S	8	S	0.03125	S	0.25	S	0.015625	S	0.25	S	2	S
IHIT41496	E. coli	0	dog					4	S	2	S	8	S	0.5	S	4	S	0.03125	S	0.25	S	0.03125	S	0.25	S	1	S
IHIT41497	E. coli	1	cat	blaTEM-1A				8	S	8.1	R	4	S	0.25	S	8	S	0.03125	S	0.25	S	0.03125	S	0.25	S	0.5	S
IHIT41498	E. coli	1	dog		S83L			2	S	2	S	8	S	0.5	S	4	S	0.25	S	0.25	S	0.125	S	0.25	S	1	S
IHIT41500	E. coli	1	dog			S57T		2	S	2	S	4	S	0.25	S	4	S	0.015625	S	0.25	S	0.015625	S	0.25	S	1	S
IHIT41501	E. coli	1	dog					2	S	2	S	8	S	0.25	S	4	S	0.015625	S	0.25	S	0.015625	S	0.25	S	1	S
IHIT41502	E. coli	1	cat					2	S	4	S	4	S	0.25	S	4	S	0.015625	S	0.25	S	0.0078125	S	0.25	S	0.5	S
IHIT41503	E. coli	1	dog					4	S	2	S	4	S	0.5	S	8	S	0.015625	S	0.5	S	0.015625	S	0.25	S	1	S
IHIT41574	E. coli	0	dog	aph(3'')-Ib, aph(6)-Id, blaTEM-1B, sul2	S83L; D87N	S80I	L416F	4	S	8.1	R	4	S	0.25	S	4	S	2.1	R	2	S	1.1	R	0.25	S	1	S
IHIT41575	E. coli	0	dog					4	S	4	S	8	S	0.5	S	4	S	0.03125	S	0.25	S	0.015625	S	0.25	S	2	S
IHIT41576	E. coli	0	dog	aadA5, aph(3'')-Ib, aph(6)-Id, blaTEM-1B, dfrA17, mph(A), sul1, sul2, tet(A)	S83L; D87N	S80I; E84V	I529L	8	S	8.1	R	16	S	0.5	S	8	S	2.1	R	0.5	S	1.1	R	2.1	R	8.1	R
IHIT41577	E. coli	1	dog					2	S	2	S	4	S	0.25	S	4	S	0.015625	S	0.25	S	0.0078125	S	0.25	S	1	S
IHIT41578	E. coli	0	dog					4	S	2	S	4	S	0.5	S	4	S	0.03125	S	0.5	S	0.015625	S	0.25	S	1	S
IHIT41579	E. coli	1	dog					2	S	4	S	4	S	0.5	S	4	S	0.015625	S	0.25	S	0.015625	S	0.25	S	1	S
IHIT41581	E. coli	1	cat					4	S	2	S	4	S	0.5	S	8	S	0.015625	S	0.25	S	0.015625	S	0.25	S	1	S
IHIT41585	E. coli	1	cat					2	S	2	S	8	S	0.25	S	4	S	0.03125	S	0.5	S	0.015625	S	0.25	S	1	S
IHIT41587	E. coli	1	dog					2	S	4	S	8	S	0.5	S	8	S	0.015625	S	0.5	S	0.015625	S	0.25	S	1	S
IHIT41594	E. coli	1	dog					2	S	4	S	8	S	0.5	S	4	S	0.03125	S	0.25	S	0.015625	S	0.25	S	1	S
IHIT41596	E. coli	0	dog	aadA1 , blaTEM-30, dfrA1, dfrA36, floR , sul1, sul2	S83L; D87N	S80I		16.1	R	8.1	R	8	S	0.5	S	16.1	R	2.1	R	0.25	S	1.1	R	2.1	R	1	S
IHIT41597	E. coli	1	dog					2	S	2	S	4	S	0.5	S	4	S	0.015625	S	0.5	S	0.015625	S	0.25	S	1	S
IHIT41598	E. coli	0	dog	aph(6)-Id , blaTEM-1B, dfrA14, qnrS1, sul3, tet(A)				4	S	8.1	R	4	S	0.5	S	4	S	0.5	S	0.25	S	0.25	S	2.1	R	8.1	R
IHIT41634	E. coli	0	dog	aadA1, blaTEM-1B, dfrA1 , sul3, tet(A)	S83L; D87N	S80I		4	S	8.1	R	4	S	0.25	S	4	S	2.1	R	0.5	S	1.1	R	2.1	R	8.1	R
IHIT41635	E. coli	1	dog	blaTEM-1B, tet(B)				8	S	8.1	R	4	S	0.25	S	16.1	R	0.0625	S	0.5	S	0.0625	S	0.25	S	1	S
IHIT41636	E. coli	1	dog					2	S	1	S	4	S	0.5	S	2	S	0.015625	S	0.5	S	0.0078125	S	0.25	S	1	S
IHIT41637	E. coli	0	cat	aph(3'')-Ib, aph(6)-Id, blaTEM-1B, sul2				4	S	8.1	R	8	S	0.5	S	4	S	0.015625	S	0.25	S	0.0078125	S	2.1	R	8.1	R
IHIT41642	E. coli	0	dog		S83L			2	S	2	S	8	S	0.5	S	4	S	0.125	S	0.25	S	0.125	S	0.25	S	1	S
IHIT41646	E. coli	1	dog					4	S	2	S	4	S	0.25	S	4	S	0.03125	S	0.25	S	0.03125	S	0.25	S	1	S
IHIT41648	E. coli	1	dog		S83L			2	S	2	S	8	S	0.25	S	4	S	0.25	S	0.5	S	0.125	S	0.25	S	1	S
IHIT41649	E. coli	1	dog					1	S	1	S	4	S	0.25	S	4	S	0.015625	S	0.5	S	0.015625	S	0.25	S	1	S
IHIT41651	E. coli	0	dog	aadA2, blaCTX-M-15, blaTEM-1B, dfrA12, mph(A), sul1, tet(A)	S83L; D87N	S80I	S458A	8	S	8.1	R	16.1	R	4.1	R	8	S	2.1	R	0.5	S	1.1	R	2.1	R	8.1	R
IHIT41654	E. coli	1	cat	aadA2, aph(3'')-Ib , aph(6)-Id, dfrA12, mph(A), sul1				2	S	2	S	4	S	0.25	S	4	S	0.015625	S	0.25	S	0.0078125	S	2.1	R	8.1	R
IHIT41716	E. coli	1	dog					2	S	2	S	4	S	0.25	S	8	S	0.015625	S	0.25	S	0.015625	S	0.25	S	1	S
IHIT41721	E. coli	1	cat	blaTEM-1B				8	S	8.1	R	4	S	0.5	S	8	S	0.015625	S	0.5	S	0.015625	S	0.25	S	1	S
IHIT41722	E. coli	0	dog					2	S	2	S	8	S	0.5	S	4	S	0.015625	S	0.25	S	0.015625	S	0.25	S	1	S
IHIT41723	E. coli	1	dog					2	S	2	S	8	S	0.5	S	4	S	0.015625	S	0.25	S	0.0078125	S	0.25	S	1	S
IHIT41724	E. coli	0	cat					2	S	2	S	8	S	0.5	S	4	S	0.03125	S	0.5	S	0.015625	S	0.25	S	1	S
IHIT41725	E. coli	1	dog					1	S	1	S	4	S	0.25	S	4	S	0.015625	S	0.25	S	0.0078125	S	0.25	S	1	S
IHIT41726	E. coli	0	dog					2	S	2	S	4	S	0.5	S	8	S	0.015625	S	0.25	S	0.015625	S	0.25	S	1	S
IHIT41731	E. coli	0	dog					2	S	4	S	4	S	0.5	S	4	S	0.03125	S	0.25	S	0.015625	S	0.25	S	1	S
IHIT41735	E. coli	0	cat	aadA1 , blaSHV-48 , sul1, tet(D)				4	S	8.1	R	4	S	0.5	S	4	S	0.015625	S	0.25	S	0.015625	S	0.5	S	8.1	R
IHIT41736	E. coli	1	dog					2	S	2	S	4	S	0.25	S	4	S	0.015625	S	0.25	S	0.015625	S	0.25	S	1	S
IHIT41737	E. coli	1	dog					2	S	2	S	4	S	0.5	S	4	S	0.015625	S	0.25	S	0.0078125	S	0.25	S	1	S
IHIT41739	E. coli	0	dog					2	S	2	S	4	S	0.5	S	4	S	0.015625	S	0.25	S	0.015625	S	0.25	S	1	S
IHIT41740	E. coli	1	dog					2	S	2	S	4	S	0.25	S	4	S	0.015625	S	0.5	S	0.015625	S	0.25	S	1	S
IHIT41743	E. coli	0	dog	aph(3'')-Ib, aph(6)-Id, blaTEM-1B, dfrA5, sul2	D87N			8	S	8.1	R	8	S	0.5	S	4	S	0.125	S	0.25	S	0.0625	S	2.1	R	1	S
IHIT41747	E. coli	1	dog					1	S	1	S	8	S	0.25	S	8	S	0.015625	S	0.5	S	0.0078125	S	0.25	S	1	S
IHIT41749	E. coli	1	dog					2	S	4	S	8	S	0.5	S	4	S	0.03125	S	0.5	S	0.015625	S	0.25	S	1	S
IHIT41750	E. coli	0	dog					4	S	4	S	8	S	0.5	S	8	S	0.03125	S	0.25	S	0.03125	S	0.25	S	2	S
IHIT41751	E. coli	0	cat					4	S	4	S	8	S	0.5	S	8	S	0.03125	S	0.5	S	0.03125	S	0.25	S	2	S
IHIT41753	E. coli	1	dog					2	S	2	S	8	S	0.5	S	8	S	0.015625	S	0.25	S	0.03125	S	0.25	S	1	S
IHIT41754	E. coli	0	dog	blaDHA-1, blaTEM-1B, dfrA17, mph(A), qnrB4, sul1				16.1	R	8.1	R	16.1	R	4.1	R	8	S	0.5	S	0.25	S	0.5	I	2.1	R	1	S
IHIT41756	E. coli	1	cat		S83L			2	S	2	S	8	S	0.5	S	4	S	0.25	S	0.25	S	0.125	S	0.25	S	1	S
IHIT41790	E. coli	1	cat	fosA7				4	S	4	S	8	S	0.5	S	8	S	0.03125	S	0.25	S	0.03125	S	0.25	S	2	S
IHIT41792	E. coli	0	dog	tet(A)	S83L; D87N	S80I	S458A	2	S	2	S	8	S	0.5	S	8	S	2	I	0.25	S	1.1	R	0.25	S	8	I
IHIT41793	E. coli	1	dog					2	S	1	S	4	S	0.25	S	4	S	0.015625	S	0.25	S	0.015625	S	0.25	S	1	S
IHIT41794	E. coli	1	dog				I529L	4	S	2	S	16	S	1	S	8	S	0.015625	S	0.5	S	0.015625	S	0.25	S	1	S
IHIT41796	E. coli	0	dog					2	S	2	S	8	S	0.5	S	8	S	0.015625	S	0.25	S	0.015625	S	0.25	S	1	S
IHIT41797	E. coli	1	dog	aph(3'')-Ib, aph(6)-Id, blaTEM-1B, catA1 , sul2, tet(A)	S83L			4	S	8.1	R	4	S	0.25	S	4	S	0.125	S	0.25	S	0.125	S	0.25	S	8.1	R
IHIT41798	E. coli	0	cat					2	S	2	S	4	S	0.5	S	8	S	0.015625	S	0.25	S	0.015625	S	0.25	S	1	S
IHIT41799	E. coli	1	cat					2	S	2	S	4	S	0.25	S	4	S	0.015625	S	0.5	S	0.0078125	S	0.25	S	0.5	S
IHIT41800	E. coli	1	cat					2	S	2	S	4	S	0.25	S	4	S	0.015625	S	0.25	S	0.0078125	S	0.25	S	1	S
IHIT41804	E. coli	1	dog					2	S	2	S	4	S	0.5	S	4	S	0.015625	S	0.25	S	0.015625	S	0.25	S	1	S
IHIT41815	E. coli	1	cat	fosA7				4	S	4	S	8	S	0.25	S	4	S	0.015625	S	0.25	S	0.015625	S	0.25	S	1	S
IHIT41817	E. coli	1	cat	aph(3')-Ia , blaTEM-1B				8	S	8.1	R	4	S	0.5	S	8	S	0.015625	S	0.25	S	0.015625	S	0.25	S	1	S
IHIT41822	E. coli	0	cat					2	S	2	S	4	S	0.25	S	8	S	0.015625	S	0.5	S	0.015625	S	0.25	S	1	S
IHIT41825	E. coli	1	dog					2	S	1	S	4	S	0.25	S	4	S	0.015625	S	0.25	S	0.0078125	S	0.25	S	1	S
IHIT41826	E. coli	1	dog					2	S	4	S	8	S	1	S	4	S	0.015625	S	1	S	0.03125	S	0.25	S	1	S
IHIT41827	E. coli	0	cat				I529L	2	S	2	S	4	S	0.5	S	8	S	0.015625	S	0.25	S	0.0078125	S	0.25	S	1	S
IHIT41828	E. coli	1	cat					1	S	2	S	4	S	0.25	S	8	S	0.03125	S	0.25	S	0.015625	S	0.25	S	1	S
IHIT41830	E. coli	0	dog	aph(3'')-Ib, aph(6)-Id, blaTEM-1B, dfrA1, sul2, tet(A)				4	S	8.1	R	4	S	0.25	S	4	S	0.015625	S	0.25	S	0.0078125	S	2.1	R	8.1	R
IHIT41833	E. coli	1	cat					2	S	2	S	4	S	0.5	S	4	S	0.015625	S	0.5	S	0.0078125	S	0.25	S	1	S
IHIT41948	E. coli	1	dog					4	S	2	S	8	S	1	S	4	S	0.015625	S	0.25	S	0.015625	S	0.25	S	1	S
IHIT41949	E. coli	0	dog					4	S	2	S	16	S	0.5	S	4	S	0.03125	S	0.25	S	0.015625	S	0.25	S	1	S
IHIT41950	E. coli	1	dog	aph(3'')-Ib, aph(6)-Id, blaTEM-1B, dfrA8, sul2				8	S	8.1	R	8	S	0.5	S	8	S	0.015625	S	0.125	S	0.015625	S	2.1	R	2	S
IHIT41951	E. coli	0	dog	aadA1 , blaOXA-1, catA1 , sul1, tet(B)	S83L; D87N	S80I	S458A	16	R	8.1	R	16	S	2	S	16.1	R	2.1	R	0.25	S	1.1	R	0.25	S	8.1	R
IHIT41953	E. coli	1	cat					1	S	1	S	4	S	0.25	S	8	S	0.015625	S	0.25	S	0.015625	S	0.25	S	1	S
IHIT41954	E. coli	1	cat		S83L			2	S	1	S	4	S	0.25	S	4	S	0.125	S	0.25	S	0.125	S	0.25	S	1	S
IHIT41956	E. coli	1	dog					4	S	4	S	16	S	1	S	8	S	0.03125	S	0.25	S	0.015625	S	0.25	S	1	S
IHIT41957	E. coli	0	dog					4	S	4	S	8	S	1	S	4	S	0.03125	S	0.5	S	0.03125	S	0.25	S	1	S
IHIT41958	E. coli	1	cat					2	S	2	S	4	S	0.5	S	4	S	0.015625	S	0.25	S	0.015625	S	0.25	S	1	S
IHIT41963	E. coli	0	cat	aadA1, aph(3'')-Ib, aph(6)-Id, blaTEM-1B, dfrA1 , sul1, sul2, tet(A)				4	S	8.1	R	4	S	0.5	S	8	S	0.03125	S	0.25	S	0.03125	S	2.1	R	8.1	R
IHIT41965	E. coli	1	dog					2	S	2	S	4	S	0.5	S	4	S	0.015625	S	0.125	S	0.015625	S	0.25	S	1	S
IHIT41966	E. coli	1	dog					2	S	2	S	4	S	0.25	S	4	S	0.015625	S	0.5	S	0.0078125	S	0.25	S	1	S
IHIT41967	E. coli	0	dog					2	S	2	S	4	S	0.5	S	4	S	0.015625	S	0.25	S	0.0078125	S	0.25	S	1	S
IHIT41968	E. coli	0	cat	aph(3'')-Ib , blaTEM-171, sul2				4	S	8.1	R	4	S	0.5	S	4	S	0.03125	S	0.25	S	0.015625	S	0.5	S	2	S
IHIT41974	E. coli	1	dog		S83L			4	S	4	S	8	S	1	S	4	S	0.25	S	0.125	S	0.25	S	0.25	S	1	S
IHIT41975	E. coli	1	dog	aac(3)-IId , blaTEM-135	S83L			2	S	2	S	8	S	0.5	S	4	S	0.25	S	4.1	R	0.125	S	0.25	S	1	S
IHIT41976	E. coli	0	cat					1	S	2	S	4	S	0.25	S	4	S	0.03125	S	0.25	S	0.015625	S	0.25	S	1	S
IHIT41977	E. coli	1	cat					4	S	4	S	8	S	0.5	S	4	S	0.03125	S	0.25	S	0.015625	S	0.25	S	1	S
IHIT41978	E. coli	1	cat					2	S	2	S	4	S	0.25	S	8	S	0.015625	S	0.25	S	0.0078125	S	0.25	S	1	S
IHIT42176	E. coli	0	dog					2	S	4	S	4	S	0.5	S	8	S	0.015625	S	0.25	S	0.015625	S	0.25	S	1	S
IHIT42179	E. coli	0	dog	aadA5, aph(3'')-Ib, aph(6)-Id, blaTEM-1B, catA1 , dfrA17, sul2, tet(B)	S83L; D87N	S80I; E84G		4	S	8.1	R	4	S	0.5	S	16.1	R	2.1	R	0.25	S	1.1	R	2.1	R	8.1	R
IHIT42180	E. coli	1	cat					2	S	2	S	4	S	0.25	S	4	S	0.015625	S	0.5	S	0.015625	S	0.25	S	1	S
IHIT42182	E. coli	1	cat					2	S	1	S	8	S	0.25	S	4	S	0.015625	S	0.25	S	0.00390625	S	0.25	S	0.5	S
IHIT42188	E. coli	1	dog	blaTEM-1B,				4	S	8.1	R	8	S	0.5	S	8	S	0.015625	S	0.5	S	0.015625	S	0.25	S	4	S
IHIT42189	E. coli	1	dog					2	S	2	S	4	S	0.5	S	4	S	0.015625	S	0.25	S	0.015625	S	0.25	S	1	S
IHIT42192	E. coli	0	cat	blaCTX-M-27, dfrA36, sul2, tet(B)	S83L; D87N	S80I		4	S	8.1	R	16.1	I	4.1	R	8	S	2.1	R	0.5	S	1.1	R	2.1	R	8.1	R
IHIT42194	E. coli	1	dog					2	S	2	S	4	S	0.25	S	4	S	0.015625	S	0.25	S	0.015625	S	0.25	S	1	S
IHIT42195	E. coli	1	cat	aph(3'')-Ib , aph(6)-Id, blaTEM-1B, tet(A)				8	S	8.1	R	4	S	0.5	S	8	S	0.0625	S	0.25	S	0.0625	S	0.25	S	8.1	R
IHIT42198	E. coli	1	dog	blaTEM-1A				8	S	8.1	R	4	S	0.5	S	8	S	0.015625	S	0.25	S	0.015625	S	0.25	S	1	S
IHIT42506	E. coli	0	dog					4	S	8	S	16	S	1	S	4	S	0.03125	S	0.25	S	0.03125	S	0.25	S	8	I
IHIT42511	E. coli	1	cat					2	S	2	S	8	S	0.25	S	8	S	0.03125	S	0.5	S	0.015625	S	0.25	S	1	S
IHIT42513	E. coli	1	dog					4	S	2	S	8	S	0.5	S	4	S	0.015625	S	0.25	S	0.015625	S	0.25	S	1	S
IHIT42514	E. coli	1	dog					2	S	2	S	8	S	0.5	S	4	S	0.015625	S	0.25	S	0.015625	S	0.25	S	1	S
IHIT42523	E. coli	1	dog					2	S	4	S	8	S	0.5	S	4	S	0.03125	S	0.5	S	0.015625	S	0.25	S	2	S
IHIT42524	E. coli	1	dog					2	S	2	S	8	S	0.25	S	4	S	0.015625	S	0.25	S	0.015625	S	0.25	S	1	S
IHIT42525	E. coli	1	dog					2	S	2	S	4	S	0.5	S	8	S	0.015625	S	0.25	S	0.015625	S	0.25	S	1	S
IHIT42528	E. coli	1	dog					4	S	4	S	8	S	0.5	S	4	S	0.015625	S	0.5	S	0.015625	S	0.25	S	1	S
IHIT42530	E. coli	0	cat					1	S	0.5	S	16	S	0.25	S	1	S	0.015625	S	0.25	S	0.00390625	S	0.25	S	0.5	S
IHIT42532	E. coli	1	dog	aph(3'')-Ib , aph(3')-Ia, aph(6)-Id, blaTEM-1B, catA1 , sul2, tet(A)	S83L			8	S	8.1	R	4	S	0.5	S	16.1	R	0.5	S	0.25	S	0.125	S	0.25	S	8.1	R
IHIT42534	E. coli	1	dog					2	S	2	S	8	S	0.5	S	4	S	0.015625	S	0.25	S	0.0078125	S	0.25	S	1	S
IHIT42535	E. coli	0	dog					4	S	2	S	8	S	0.5	S	8	S	0.03125	S	0.25	S	0.015625	S	0.25	S	1	S
IHIT42543	E. coli	1	dog					2	S	2	S	8	S	0.25	S	8	S	0.03125	S	0.25	S	0.015625	S	0.25	S	1	S
IHIT42544	E. coli	1	dog					2	S	2	S	4	S	0.5	S	8	S	0.03125	S	0.25	S	0.015625	S	0.25	S	1	S
IHIT42545	E. coli	1	dog					4	S	4	S	8	S	0.5	S	8	S	0.03125	S	0.5	S	0.015625	S	0.25	S	2	S
IHIT42546	E. coli	1	dog	aadA1 , blaSHV-48 , sul1				4	S	8.1	R	8	S	0.25	S	8	S	0.03125	S	0.25	S	0.03125	S	0.25	S	1	S
IHIT42549	E. coli	1	cat	blaTEM-1B				4	S	8.1	R	4	S	0.25	S	4	S	0.03125	S	0.25	S	0.03125	S	0.25	S	1	S
IHIT42550	E. coli	0	cat					2	S	2	S	4	S	0.5	S	4	S	0.015625	S	0.25	S	0.015625	S	0.25	S	1	S
IHIT42603	E. coli	0	dog					2	S	4	S	8	S	1	S	4	S	0.0625	S	0.25	S	0.0625	S	0.25	S	1	S
IHIT42604	E. coli	1	dog					2	S	2	S	8	S	0.5	S	8	S	0.03125	S	0.25	S	0.03125	S	0.25	S	2	S
IHIT42605	E. coli	0	dog	aadA24 , aph(3'')-Ib , aph(3')-Ia, aph(6)-Id, blaOXA-1, blaTEM-1B, dfrA36, floR , sul1, sul2, tet(B)	S83L; D87N	S80I		16.1	R	8.1	R	8	S	1	S	16.1	R	2.1	R	0.25	S	1.1	R	2.1	R	8.1	R
IHIT42606	E. coli	1	cat					2	S	2	S	4	S	0.5	S	4	S	0.03125	S	0.25	S	0.015625	S	0.25	S	1	S
IHIT42607	E. coli	1	dog					2	S	2	S	8	S	0.5	S	8	S	0.015625	S	0.5	S	0.015625	S	0.25	S	1	S
IHIT42609	E. coli	1	cat					2	S	2	S	4	S	0.5	S	8	S	0.03125	S	0.5	S	0.0625	S	0.25	S	1	S
IHIT42610	E. coli	1	cat	blaTEM-1B,				4	S	8.1	R	4	S	0.25	S	4	S	0.03125	S	0.25	S	0.03125	S	0.25	S	0.5	S
IHIT42611	E. coli	1	dog					2	S	4	S	8	S	0.5	S	4	S	0.03125	S	0.5	S	0.015625	S	0.25	S	1	S
IHIT42700	E. coli	0	cat	aph(3'')-Ib, aph(6)-Id, blaTEM-1B, sul2	S83L; D87N	S80I		8	S	8.1	R	8	S	0.5	S	8	S	2.1	R	0.25	S	1.1	R	0.5	S	1	S
IHIT42702	E. coli	0	dog					2	S	4	S	8	S	0.5	S	4	S	0.015625	S	0.25	S	0.0078125	S	0.25	S	1	S
IHIT42703	E. coli	1	cat					2	S	2	S	8	S	0.25	S	4	S	0.03125	S	0.25	S	0.015625	S	0.25	S	2	S
IHIT42704	E. coli	1	dog					4	S	2	S	8	S	0.25	S	8	S	0.03125	S	0.25	S	0.015625	S	0.25	S	1	S
IHIT42705	E. coli	1	cat					4	S	2	S	8	S	0.5	S	4	S	0.03125	S	1	S	0.015625	S	0.25	S	1	S
IHIT42801	E. coli	0	dog					4	S	4	S	8	S	0.5	S	8	S	0.03125	S	0.25	S	0.015625	S	0.25	S	2	S
IHIT42802	E. coli	1	cat					2	S	2	S	4	S	0.5	S	4	S	0.015625	S	0.25	S	0.015625	S	0.25	S	1	S
IHIT42807	E. coli	1	cat					16.1	R	8	S	16.1	I	4.1	R	8	S	0.125	S	0.25	S	0.125	S	0.5	S	4	S
IHIT42808	E. coli	0	dog					2	S	2	S	4	S	0.25	S	4	S	0.03125	S	0.25	S	0.03125	S	0.25	S	1	S
IHIT42809	E. coli	0	dog					2	S	2	S	8	S	0.25	S	4	S	0.015625	S	0.25	S	0.015625	S	0.25	S	1	S
IHIT42812	E. coli	0	cat					1	S	1	S	4	S	0.25	S	4	S	0.015625	S	0.5	S	0.015625	S	0.25	S	1	S
IHIT42813	E. coli	1	cat					2	S	8	S	4	S	0.5	S	4	S	0.0625	S	0.25	S	0.015625	S	0.25	S	1	S
IHIT42815	E. coli	1	cat					2	S	1	S	4	S	0.25	S	4	S	0.015625	S	0.25	S	0.015625	S	0.25	S	1	S
IHIT42818	E. coli	0	dog					2	S	4	S	8	S	0.5	S	8	S	0.03125	S	0.25	S	0.03125	S	0.25	S	1	S
IHIT42819	E. coli	0	dog					2	S	2	S	8	S	0.5	S	4	S	0.015625	S	0.25	S	0.015625	S	0.25	S	1	S
IHIT42828	E. coli	1	dog					2	S	2	S	16	S	0.5	S	8	S	0.03125	S	0.25	S	0.03125	S	0.25	S	2	S
IHIT42829	E. coli	0	dog		D87G			2	S	2	S	8	S	0.5	S	8	S	0.125	S	0.25	S	0.0625	S	0.25	S	1	S
IHIT42831	E. coli	1	dog		D87G			2	S	2	S	16	S	0.5	S	4	S	0.125	S	0.25	S	0.0625	S	0.25	S	1	S
IHIT42911	E. coli	1	dog	aph(3'')-Ib , aph(6)-Id, blaTEM-1B				8	S	8.1	R	8	S	1	S	8	S	0.015625	S	0.5	S	0.03125	S	0.25	S	1	S
IHIT42915	E. coli	1	dog					2	S	2	S	4	S	0.5	S	4	S	0.015625	S	0.5	S	0.015625	S	0.25	S	1	S
IHIT42916	E. coli	0	cat	aph(3'')-Ib, aph(6)-Id, blaTEM-1B, tet(B)	S83L; D87N	S80I; A56T		8	S	8.1	R	4	S	0.5	S	4	S	2.1	R	0.25	S	1.1	R	0.25	S	8.1	R
IHIT42920	E. coli	1	dog					4	S	4	S	8	S	0.5	S	8	S	0.015625	S	0.25	S	0.015625	S	0.25	S	2	S
IHIT42921	E. coli	1	dog					2	S	2	S	8	S	0.25	S	8	S	0.015625	S	0.5	S	0.015625	S	0.25	S	1	S
IHIT42923	E. coli	1	cat					2	S	4	S	4	S	0.5	S	4	S	0.015625	S	0.5	S	0.015625	S	0.25	S	1	S
IHIT42925	E. coli	0	dog					2	S	2	S	8	S	0.5	S	4	S	0.03125	S	0.25	S	0.015625	S	0.25	S	2	S
IHIT42926	E. coli	1	dog	aadA1, blaTEM-1B, dfrA1 , sul1, sul2, tet(A)				8	S	8.1	R	4	S	0.25	S	4	S	0.015625	S	0.25	S	0.015625	S	2.1	R	8.1	R
IHIT42932	E. coli	1	cat					2	S	2	S	4	S	0.25	S	4	S	0.015625	S	0.25	S	0.015625	S	0.25	S	1	S
IHIT42933	E. coli	1	cat					2	S	2	S	4	S	0.25	S	4	S	0.015625	S	0.25	S	0.015625	S	0.25	S	1	S
IHIT42968	E. coli	0	dog	dfrA5				16.1	R	8.1	R	16.1	R	4.1	R	8	S	0.015625	S	0.25	S	0.015625	S	1	S	1	S
IHIT42969	E. coli	0	dog					2	S	2	S	16.1	R	0.25	S	4	S	0.015625	S	0.25	S	0.03125	S	0.25	S	1	S
IHIT42970	E. coli	1	cat					2	S	2	S	8	S	0.5	S	8	S	0.03125	S	0.25	S	0.015625	S	0.25	S	2	S
IHIT42971	E. coli	0	dog		D87G		I355T	1	S	0.5	S	4	S	0.25	S	2	S	0.0625	S	0.5	S	0.0625	S	0.25	S	0.5	S
IHIT42972	E. coli	0	dog	blaTEM-1B,	S83L; D87N	S80I; E84V	I529L	16	R	8.1	R	8	S	0.5	S	8	S	2.1	R	0.25	S	1.1	R	0.25	S	2	S
IHIT42974	E. coli	1	dog	aadA2, aph(3'')-Ib , aph(6)-Id, blaTEM-1C, dfrA12, mph(A), sul1, tet(A)				8	S	8.1	R	8	S	0.25	S	4	S	0.03125	S	0.25	S	0.03125	S	2.1	R	8.1	R
IHIT42975	E. coli	0	cat	aadA1 , blaTEM-30, dfrA1, dfrA36, floR , sul1, sul2	S83L; D87N	S80I		16.1	R	8.1	R	8	S	0.5	S	16.1	R	2.1	R	0.5	S	1.1	R	2.1	R	1	S
IHIT42976	E. coli	0	cat					4	S	4	S	4	S	0.25	S	8	S	0.03125	S	0.25	S	0.0625	S	0.25	S	2	S
IHIT42978	E. coli	1	cat					2	S	2	S	8	S	0.25	S	8	S	0.03125	S	0.5	S	0.03125	S	0.25	S	1	S
IHIT42980	E. coli	0	dog		D87G			4	S	4	S	8	S	0.5	S	4	S	0.125	S	0.25	S	0.0625	S	0.25	S	1	S
IHIT42983	E. coli	1	dog		D87Y			2	S	2	S	8	S	0.25	S	4	S	0.125	S	0.125	S	0.0625	S	0.25	S	1	S
IHIT43019	E. coli	1	cat					2	S	2	S	8	S	0.25	S	8	S	0.03125	S	0.25	S	0.03125	S	0.25	S	1	S
IHIT43020	E. coli	1	cat	aph(3'')-Ib , aph(3')-Ia , aph(6)-Id , blaTEM-1B				8	S	8.1	R	4	S	0.25	S	16	I	0.03125	S	0.25	S	0.03125	S	0.25	S	1	S
IHIT43021	E. coli	1	dog					2	S	2	S	4	S	0.25	S	4	S	0.015625	S	0.25	S	0.015625	S	0.25	S	1	S
IHIT43022	E. coli	1	dog					4	S	4	S	8	S	1	S	4	S	0.0625	S	0.25	S	0.03125	S	0.25	S	2	S
IHIT43023	E. coli	0	cat					2	S	2	S	8	S	0.25	S	4	S	0.015625	S	0.25	S	0.015625	S	0.25	S	1	S
IHIT43024	E. coli	1	cat					2	S	2	S	4	S	0.25	S	8	S	0.03125	S	0.25	S	0.015625	S	0.25	S	1	S
IHIT43025	E. coli	1	dog					2	S	2	S	8	S	0.25	S	8	S	0.03125	S	0.25	S	0.03125	S	0.25	S	2	S
IHIT43026	E. coli	1	dog	aph(3')-Ia				2	S	2	S	8	S	0.5	S	4	S	0.03125	S	0.5	S	0.03125	S	0.25	S	2	S
IHIT43027	E. coli	1	dog	aadA1 , blaSHV-48 , sul1				4	S	8.1	R	8	S	0.5	S	8	S	0.03125	S	0.25	S	0.03125	S	0.25	S	2	S
IHIT43028	E. coli	0	dog	aac(3)-IId , aadA1, aadA17 , aph(3')-Ia, blaTEM-1B, cmlA1 , sul3, tet(A) , tet(M)				4	S	8.1	R	4	S	1	S	16.1	R	0.015625	S	4.1	R	0.015625	S	0.25	S	8.1	R
IHIT43029	E. coli	1	cat	tet(A)				2	S	2	S	16	S	0.5	S	4	S	0.015625	S	0.25	S	0.015625	S	0.25	S	8.1	R
IHIT43030	E. coli	1	cat					2	S	4	S	8	S	1	S	16	I	0.03125	S	0.25	S	0.03125	S	0.25	S	2	S
IHIT43031	E. coli	1	cat					1	S	1	S	4	S	0.25	S	4	S	0.015625	S	0.5	S	0.015625	S	0.25	S	1	S
IHIT43081	E. coli	1	cat	blaOXA-48				16.1	R	8.1	R	16	S	0.5	S	4	S	0.015625	S	0.25	S	0.015625	S	0.25	S	1	S
IHIT43152	E. coli	1	cat					2	S	2	S	4	S	0.25	S	4	S	0.03125	S	0.25	S	0.03125	S	0.25	S	1	S
IHIT43153	E. coli	0	dog					4	S	2	S	16	S	0.5	S	8	S	0.015625	S	0.25	S	0.015625	S	0.25	S	2	S
IHIT43154	E. coli	0	cat	blaTEM-1C, tet(A)	S83L		I529L	8	S	8.1	R	8	S	0.5	S	4	S	0.25	S	0.25	S	0.125	S	0.25	S	8.1	R
IHIT43155	E. coli	0	cat	aadA1 , blaTEM-30, dfrA1, dfrA36 , floR , sul1, sul2	S83L; D87N	S80I		16.1	R	8.1	R	8	S	1	S	16.1	R	2.1	R	1	S	1.1	R	2.1	R	1	S
IHIT43156	E. coli	1	cat					2	S	4	S	8	S	0.5	S	8	S	0.03125	S	0.5	S	0.015625	S	0.25	S	2	S
IHIT43157	E. coli	1	cat					4	S	2	S	4	S	0.5	S	8	S	0.03125	S	0.25	S	0.015625	S	0.25	S	1	S
IHIT43158	E. coli	0	dog					4	S	4	S	16	S	0.5	S	4	S	0.015625	S	0.5	S	0.015625	S	0.25	S	2	S
IHIT43159	E. coli	0	cat					2	S	2	S	16	S	0.25	S	4	S	0.03125	S	0.5	S	0.03125	S	0.25	S	1	S
IHIT43160	E. coli	0	dog	blaTEM-135, tet(A)				8	S	8.1	R	8	S	0.5	S	4	S	0.03125	S	0.5	S	0.03125	S	0.25	S	8.1	R
IHIT43161	E. coli	1	dog					2	S	2	S	8	S	0.25	S	4	S	0.015625	S	0.25	S	0.015625	S	0.25	S	1	S
IHIT43162	E. coli	0	dog					2	S	2	S	8	S	0.25	S	4	S	0.03125	S	0.25	S	0.015625	S	0.25	S	1	S
IHIT43163	E. coli	1	cat					2	S	1	S	4	S	0.25	S	8	S	0.03125	S	0.25	S	0.015625	S	0.25	S	1	S
IHIT43164	E. coli	1	dog					2	S	2	S	8	S	0.25	S	4	S	0.015625	S	0.5	S	0.015625	S	0.25	S	1	S
IHIT43165	E. coli	1	dog					4	S	2	S	8	S	0.5	S	8	S	0.03125	S	2	S	0.03125	S	0.25	S	1	S
IHIT43166	E. coli	0	dog	blaTEM-1B, tet(A)				8	S	8.1	R	8	S	2	S	4	S	0.0625	S	0.25	S	0.25	S	0.25	S	8.1	R
IHIT43167	E. coli	1	cat	aph(3'')-Ib, aph(6)-Id , blaTEM-1C, sul2				8	S	8.1	R	8	S	0.5	S	4	S	0.015625	S	0.25	S	0.0078125	S	0.25	S	1	S
IHIT43168	E. coli	0	dog					4	S	8	S	16	S	1	S	8	S	0.03125	S	0.5	S	0.03125	S	0.25	S	2	S
IHIT43169	E. coli	1	cat					4	S	4	S	8	S	0.5	S	8	S	0.015625	S	0.5	S	0.015625	S	0.25	S	1	S
IHIT43170	E. coli	1	cat		S83L			1	S	1	S	4	S	0.25	S	2	S	0.25	S	1	S	0.25	S	0.25	S	0.5	S
IHIT43171	E. coli	1	cat	tet(B)				2	S	2	S	4	S	0.5	S	4	S	0.015625	S	0.5	S	0.015625	S	0.25	S	8.1	R
IHIT43172	E. coli	0	dog	aph(3'')-Ib, aph(3')-Ia, aph(6)-Id, blaTEM-1B, dfrA5, sul2				8	S	8.1	R	8	S	0.5	S	4	S	0.03125	S	0.25	S	0.015625	S	2.1	R	1	S
IHIT43207	E. coli	1	dog					4	S	4	S	16	S	0.5	S	8	S	0.03125	S	0.25	S	0.03125	S	0.25	S	1	S
IHIT43209	E. coli	1	dog					2	S	2	S	8	S	0.5	S	4	S	0.015625	S	0.25	S	0.015625	S	0.25	S	1	S
IHIT43270	E. coli	0	dog					4	S	4	S	8	S	0.5	S	4	S	0.015625	S	0.25	S	0.015625	S	0.25	S	1	S
IHIT43271	E. coli	0	dog					4	S	4	S	8	S	0.5	S	4	S	0.015625	S	0.25	S	0.015625	S	0.25	S	1	S
IHIT43272	E. coli	1	dog		D87G			2	S	2	S	8	S	0.5	S	4	S	0.25	S	0.5	S	0.125	S	0.25	S	1	S
IHIT43275	E. coli	0	cat			S57T		2	S	2	S	8	S	1	S	8	S	0.015625	S	0.5	S	0.015625	S	0.25	S	1	S
IHIT43276	E. coli	0	dog					2	S	2	S	4	S	0.5	S	2	S	0.03125	S	0.25	S	0.015625	S	0.25	S	1	S
IHIT43277	E. coli	1	dog					2	S	2	S	8	S	0.25	S	8	S	0.015625	S	0.125	S	0.015625	S	0.25	S	2	S
IHIT43278	E. coli	1	cat	fosA7				4	S	4	S	8	S	1	S	4	S	0.0625	S	0.25	S	0.0625	S	0.25	S	1	S
IHIT43279	E. coli	0	dog					4	S	4	S	8	S	0.5	S	4	S	0.015625	S	0.5	S	0.015625	S	0.25	S	1	S
IHIT43280	E. coli	1	cat					2	S	1	S	8	S	0.25	S	4	S	0.015625	S	0.5	S	0.015625	S	0.25	S	1	S
IHIT43281	E. coli	0	dog	aac(3)-IId , aph(3'')-Ib, aph(6)-Id, blaTEM-1B, dfrA17, sul2, tet(A)	S83L			4	S	8.1	R	8	S	0.5	S	4	S	0.125	S	4.1	R	0.0625	S	2.1	R	8.1	R
IHIT43282	E. coli	0	dog		S83L; D87N	S80I	S458A	4	S	4	S	8	S	1	S	4	S	2.1	R	0.5	S	1.1	R	0.25	S	2	S
IHIT43397	E. coli	1	dog					2	S	2	S	8	S	0.5	S	16	I	0.03125	S	0.5	S	0.015625	S	0.25	S	2	S
IHIT43398	E. coli	0	cat	blaSHV-48				4	S	8.1	R	8	S	0.25	S	4	S	0.015625	S	0.25	S	0.015625	S	0.25	S	2	S
IHIT43399	E. coli	1	cat					2	S	2	S	4	S	0.25	S	4	S	0.015625	S	0.25	S	0.015625	S	0.25	S	1	S
IHIT43400	E. coli	1	dog		D87G			2	S	2	S	4	S	0.25	S	4	S	0.125	S	0.25	S	0.0625	S	0.25	S	1	S
IHIT43401	E. coli	1	dog	aadA2, aph(3'')-Ib , aph(6)-Id, dfrA12, mph(A), sul1				4	S	2	S	8	S	1	S	8	S	0.03125	S	0.25	S	0.03125	S	2.1	R	2	S
IHIT43402	E. coli	0	dog	aadA5, aph(3'')-Ib, aph(3')-Ia, aph(6)-Id, blaTEM-1B, dfrA17, sul2, tet(B)	S83L; D87N	S80I		4	S	8.1	R	4	S	0.25	S	4	S	2.1	R	0.25	S	1.1	R	2.1	R	8.1	R
IHIT43403	E. coli	0	cat	aph(3'')-Ib, aph(3')-Ia, aph(6)-Id, blaTEM-1B, dfrA5, sul2, tet(A)				8	S	8.1	R	8	S	0.5	S	4	S	0.03125	S	0.25	S	0.015625	S	2.1	R	8.1	R
IHIT43404	E. coli	1	cat					2	S	2	S	4	S	0.25	S	8	S	0.015625	S	0.25	S	0.015625	S	0.25	S	1	S
IHIT43405	E. coli	0	dog					2	S	4	S	8	S	0.25	S	4	S	0.015625	S	0.5	S	0.015625	S	0.25	S	1	S
IHIT43406	E. coli	1	cat	tet(B)				4	S	2	S	4	S	0.5	S	8	S	0.03125	S	0.25	S	0.015625	S	0.25	S	8.1	R
IHIT43407	E. coli	1	dog					4	S	4	S	8	S	0.5	S	2	S	0.015625	S	0.25	S	0.015625	S	0.25	S	1	S
IHIT43508	E. coli	1	dog		S83L			4	S	2	S	8	S	0.5	S	8	S	0.125	S	0.25	S	0.125	S	0.25	S	1	S
IHIT43509	E. coli	1	dog					4	S	2	S	8	S	0.5	S	8	S	0.03125	S	1	S	0.015625	S	0.25	S	1	S
IHIT43515	E. coli	1	cat			S57T		4	S	2	S	8	S	0.25	S	4	S	0.015625	S	0.5	S	0.015625	S	0.25	S	1	S
IHIT43518	E. coli	0	dog	blaTEM-1B, sul2				8	S	8.1	R	8	S	0.5	S	4	S	0.015625	S	0.25	S	0.015625	S	0.25	S	2	S
IHIT43520	E. coli	1	cat	dfrA5				4	S	2	S	8	S	0.5	S	4	S	0.015625	S	0.25	S	0.015625	S	1	S	1	S
IHIT43521	E. coli	1	dog					2	S	2	S	4	S	0.25	S	4	S	0.015625	S	0.5	S	0.015625	S	0.25	S	1	S
IHIT43526	E. coli	1	cat					2	S	2	S	4	S	0.25	S	4	S	0.015625	S	0.25	S	0.03125	S	0.25	S	1	S
IHIT43533	E. coli	1	cat					2	S	2	S	8	S	0.25	S	4	S	0.03125	S	0.25	S	0.015625	S	0.25	S	1	S
IHIT43539	E. coli	0	dog	aph(3'')-Ib, aph(6)-Id, blaTEM-1B, dfrA5, sul2, tet(A)				4	S	8.1	R	4	S	0.25	S	8	S	0.015625	S	0.25	S	0.015625	S	2.1	R	8.1	R
IHIT43540	E. coli	0	dog	aadA1, blaCTX-M-15, dfrA1 , qnrS1, sul2, tet(B)	S83L			2	S	8.1	R	16.1	R	4.1	R	8	S	2.1	R	0.5	S	1.1	R	2.1	R	8.1	R
IHIT43543	E. coli	0	cat	aac(6')-Ib-cr, ARR-3, blaOXA-1, blaTEM-135, catB3, qnrS2, tet(A)	S83L	S80I		16	R	8.1	R	8	S	1	S	4	S	2.1	R	0.5	S	1.1	R	0.25	S	8.1	R
IHIT43544	E. coli	1	cat					4	S	2	S	4	S	0.25	S	8	S	0.03125	S	0.25	S	0.03125	S	0.25	S	1	S
IHIT43545	E. coli	0	dog					2	S	4	S	8	S	0.25	S	4	S	0.015625	S	0.5	S	0.015625	S	0.25	S	2	S
IHIT43547	E. coli	1	dog					2	S	1	S	4	S	0.25	S	4	S	0.03125	S	0.25	S	0.015625	S	0.25	S	1	S
IHIT43628	E. coli	1	dog					2	S	2	S	8	S	0.25	S	4	S	0.015625	S	0.5	S	0.015625	S	0.25	S	1	S
IHIT43631	E. coli	1	dog					2	S	2	S	8	S	0.5	S	8	S	0.03125	S	0.25	S	0.015625	S	0.25	S	2	S
IHIT43632	E. coli	1	cat					2	S	2	S	8	S	0.25	S	4	S	0.015625	S	0.5	S	0.015625	S	0.25	S	1	S
IHIT43633	E. coli	1	cat					2	S	1	S	8	S	0.25	S	8	S	0.03125	S	0.25	S	0.03125	S	0.25	S	1	S
IHIT43634	E. coli	1	dog	tet(A)			I529L	4	S	4	S	8	S	0.5	S	4	S	0.015625	S	0.25	S	0.015625	S	0.25	S	8.1	R
IHIT43635	E. coli	1	cat					4	S	2	S	4	S	0.25	S	4	S	0.03125	S	1	S	0.03125	S	0.25	S	1	S
IHIT43636	E. coli	1	dog	aph(3'')-Ib , aph(6)-Id, tet(A)				4	S	4	S	8	S	1	S	8	S	0.03125	S	0.25	S	0.03125	S	0.25	S	8.1	R
IHIT43637	E. coli	1	dog		S83L			2	S	1	S	4	S	0.25	S	4	S	0.125	S	0.5	S	0.125	S	0.25	S	1	S
IHIT43638	E. coli	0	cat					2	S	2	S	4	S	0.5	S	4	S	0.015625	S	0.25	S	0.015625	S	0.25	S	2	S
IHIT43639	E. coli	0	dog	aadA1, aadA2, cmlA1 , dfrA12, qnrB19, sul3, tet(A)	S83L; D87N	S80I	S458A	2	S	2	S	8	S	0.5	S	16.1	R	2.1	R	0.5	S	1.1	R	2.1	R	8.1	R
IHIT43641	E. coli	1	dog	mcr-4.6				2	S	2	S	4	S	0.25	S	8	S	0.03125	S	0.5	S	0.015625	S	0.25	S	1	S
IHIT43642	E. coli	1	cat					2	S	2	S	4	S	0.25	S	8	S	0.03125	S	0.25	S	0.03125	S	0.25	S	1	S
IHIT43643	E. coli	1	dog					2	S	2	S	8	S	0.25	S	4	S	0.015625	S	0.25	S	0.015625	S	0.25	S	1	S
IHIT43644	E. coli	1	dog					2	S	2	S	4	S	0.5	S	4	S	0.03125	S	0.25	S	0.015625	S	0.25	S	1	S
IHIT43645	E. coli	1	cat					2	S	1	S	4	S	0.25	S	4	S	0.015625	S	0.5	S	0.015625	S	0.25	S	1	S
IHIT43646	E. coli	0	dog					4	S	4	S	8	S	1	S	8	S	0.03125	S	0.25	S	0.03125	S	0.25	S	2	S
IHIT43657	E. coli	0	dog					8	S	4	S	16	S	1	S	4	S	0.03125	S	0.25	S	0.015625	S	0.25	S	2	S
IHIT43659	E. coli	1	dog					2	S	2	S	8	S	0.5	S	4	S	0.015625	S	0.5	S	0.0078125	S	0.25	S	1	S
IHIT43661	E. coli	1	cat	blaCMY-2				16.1	R	8.1	R	16.1	I	4.1	R	2	S	0.015625	S	0.5	S	0.015625	S	0.25	S	0.5	S
IHIT43793	E. coli	0	dog	aadA1, blaTEM-1A, dfrA1				16	R	8.1	R	8	S	0.5	S	4	S	0.0625	S	0.25	S	0.03125	S	2	S	2	S
IHIT43794	E. coli	0	dog					2	S	2	S	8	S	0.5	S	4	S	0.03125	S	0.5	S	0.03125	S	0.25	S	1	S
IHIT43795	E. coli	1	dog	blaTEM-1B			I529L	8	S	8.1	R	8	S	0.5	S	4	S	0.03125	S	0.25	S	0.03125	S	0.25	S	1	S
IHIT43796	E. coli	0	dog					4	S	2	S	8	S	0.25	S	8	S	0.015625	S	0.5	S	0.015625	S	0.25	S	1	S
IHIT43797	E. coli	1	cat	blaSHV-48				4	S	8.1	R	8	S	0.5	S	4	S	0.03125	S	0.25	S	0.015625	S	0.25	S	1	S
IHIT43798	E. coli	0	dog		S83L; D87N	S80I		1	S	0.5	S	4	S	0.25	S	1	S	2	I	0.125	S	1	I	0.25	S	0.5	S
IHIT43800	E. coli	1	dog					4	S	2	S	8	S	0.5	S	8	S	0.015625	S	0.25	S	0.015625	S	0.25	S	2	S
IHIT43801	E. coli	0	cat		S83L; D87N	S80I		0.5	S	0.5	S	4	S	0.25	S	1	S	2	I	0.25	S	1	I	0.25	S	0.5	S
IHIT43802	E. coli	0	dog	aph(3'')-Ib, aph(3')-Ia, aph(6)-Id, blaCTX-M-15, blaTEM-32, dfrA1 , sul2	S83L; D87N	S80I	S458A	16.1	R	8.1	R	16.1	R	4.1	R	4	S	2.1	R	0.25	S	1.1	R	2.1	R	1	S
IHIT43803	E. coli	1	cat					2	S	2	S	4	S	0.25	S	8	S	0.015625	S	0.5	S	0.015625	S	0.25	S	1	S
IHIT43804	E. coli	1	dog	aph(3'')-Ib, aph(6)-Id, sul2, tet(A)				8	S	8.1	R	16	S	0.5	S	4	S	0.03125	S	0.25	S	0.03125	S	0.25	S	8.1	R
IHIT43805	E. coli	1	cat					4	S	2	S	4	S	1	S	4	S	0.015625	S	0.25	S	0.015625	S	0.25	S	1	S
IHIT43806	E. coli	1	dog	aph(3'')-Ib, aph(6)-Id, blaTEM-1B, dfrA8, sul2				8	S	8.1	R	8	S	0.5	S	8	S	0.015625	S	0.5	S	0.015625	S	2.1	R	1	S
IHIT43809	E. coli	1	cat					2	S	2	S	8	S	0.25	S	4	S	0.03125	S	0.25	S	0.03125	S	0.25	S	1	S
IHIT43812	E. coli	0	dog		S83L			2	S	4	S	16	S	0.5	S	8	S	0.25	S	0.25	S	0.125	S	0.25	S	2	S
IHIT43813	E. coli	0	dog					2	S	2	S	16	S	0.5	S	4	S	0.015625	S	0.25	S	0.015625	S	0.25	S	1	S
IHIT43814	E. coli	0	dog					4	S	2	S	8	S	0.5	S	4	S	0.03125	S	0.25	S	0.015625	S	0.25	S	0.5	S
IHIT43815	E. coli	0	dog				I529L	4	S	4	S	8	S	0.5	S	4	S	0.015625	S	0.5	S	0.015625	S	0.25	S	1	S
IHIT43816	E. coli	1	dog	aadA1 , blaOXA-1, catA1 , sul1, tet(B)				16	R	8.1	R	4	S	0.5	S	16.1	R	0.03125	S	0.25	S	0.03125	S	0.25	S	8.1	R
IHIT43817	E. coli	0	dog	aadA1, aph(3'')-Ib , aph(6)-Id, catA1 , dfrA1 , mph(B), sul1, sul2 , tet(A)	S83L			2	S	2	S	8	S	0.5	S	16.1	R	0.125	S	0.5	S	0.125	S	2.1	R	8.1	R
IHIT43889	E. coli	0	dog					4	S	2	S	8	S	0.5	S	4	S	0.03125	S	0.25	S	0.015625	S	0.25	S	1	S
IHIT43891	E. coli	1	dog					4	S	4	S	16	S	1	S	4	S	0.03125	S	0.25	S	0.03125	S	0.25	S	1	S
IHIT43892	E. coli	0	dog					2	S	2	S	16	S	0.5	S	8	S	0.015625	S	0.5	S	0.015625	S	0.25	S	1	S
IHIT43893	E. coli	1	cat					2	S	2	S	4	S	0.25	S	4	S	0.015625	S	0.25	S	0.015625	S	0.25	S	1	S
IHIT43894	E. coli	1	cat					2	S	8	S	4	S	0.5	S	4	S	0.015625	S	0.25	S	0.015625	S	0.25	S	1	S
IHIT43895	E. coli	1	dog					8	S	2	S	8	S	0.25	S	4	S	0.03125	S	0.25	S	0.03125	S	0.25	S	1	S
IHIT43896	E. coli	0	cat	aph(3'')-Ib, aph(6)-Id, blaTEM-1B, sul2	S83L; D87N	S80I	L416F	8	S	8.1	R	4	S	0.25	S	4	S	2.1	R	0.25	S	1	I	0.25	S	1	S
IHIT43898	E. coli	1	dog					2	S	1	S	4	S	0.25	S	4	S	0.015625	S	0.25	S	0.015625	S	0.25	S	1	S
IHIT43900	E. coli	0	dog			S57T		4	S	4	S	8	S	1	S	8	S	0.03125	S	0.25	S	0.015625	S	0.25	S	1	S
IHIT43901	E. coli	1	dog					2	S	2	S	4	S	0.25	S	4	S	0.015625	S	0.25	S	0.015625	S	0.25	S	2	S
IHIT43902	E. coli	0	cat	aadA24 , ant(2'')-Ia, blaOXA-1, dfrA36, floR , sul1, sul2, tet(B)	S83L; D87N	S80I	S458A	16	R	8.1	R	16	S	2	S	16.1	R	2.1	R	4	S	1.1	R	2.1	R	8.1	R
IHIT43903	E. coli	0	dog					2	S	2	S	8	S	0.5	S	4	S	0.015625	S	0.25	S	0.015625	S	0.25	S	1	S
IHIT43904	E. coli	1	cat					2	S	2	S	4	S	0.25	S	8	S	0.015625	S	0.125	S	0.015625	S	0.25	S	1	S
IHIT43905	E. coli	1	dog	blaTEM-1B				8	S	8.1	R	8	S	0.25	S	4	S	0.03125	S	0.5	S	0.03125	S	0.25	S	1	S
IHIT43982	E. coli	1	dog					2	S	2	S	8	S	0.25	S	4	S	0.015625	S	0.25	S	0.0078125	S	0.25	S	1	S
IHIT43983	E. coli	0	dog					2	S	2	S	8	S	0.5	S	4	S	0.015625	S	0.25	S	0.015625	S	0.25	S	1	S
IHIT43984	E. coli	1	cat	aph(3'')-Ib, aph(6)-Id, blaTEM-1B, sul2				8	S	8.1	R	4	S	0.5	S	4	S	0.015625	S	0.25	S	0.015625	S	0.25	S	1	S
IHIT43985	E. coli	0	dog					8	S	8	S	8	S	1	S	8	S	0.0625	S	0.25	S	0.03125	S	0.25	S	1	S
IHIT43986	E. coli	1	dog					2	S	2	S	4	S	0.5	S	8	S	0.03125	S	0.25	S	0.03125	S	0.25	S	1	S
IHIT43987	E. coli	0	dog	aac(3)-IId, aadA5, aph(3'')-Ib, aph(6)-Id, blaTEM-1D, dfrA17, dfrA36, floR, mph(A), mph(E), msr(E), sul1, sul2, tet(A)	S83L; D87N	S80I	S458A	8	S	8.1	R	4	S	1	S	16.1	R	2.1	R	4.1	R	1.1	R	2.1	R	8.1	R
IHIT43988	E. coli	0	cat					2	S	2	S	4	S	0.25	S	8	S	0.015625	S	0.5	S	0.03125	S	0.25	S	1	S
IHIT43989	E. coli	0	dog					2	S	2	S	8	S	0.25	S	4	S	0.015625	S	0.25	S	0.0078125	S	0.25	S	1	S
IHIT43990	E. coli	1	dog					2	S	2	S	4	S	0.25	S	4	S	0.015625	S	0.25	S	0.015625	S	0.25	S	1	S
IHIT43991	E. coli	0	dog					4	S	4	S	8	S	0.5	S	4	S	0.03125	S	0.25	S	0.03125	S	0.25	S	2	S
IHIT43992	E. coli	0	cat	aph(3'')-Ib, aph(6)-Id, blaTEM-1B, sul2, tet(A)				8	S	8.1	R	4	S	0.5	S	4	S	0.015625	S	0.25	S	0.015625	S	0.5	S	8.1	R
IHIT43993	E. coli	1	dog					2	S	2	S	8	S	0.5	S	4	S	0.015625	S	0.25	S	0.015625	S	0.25	S	1	S
IHIT44091	E. coli	1	cat	aph(3'')-Ib, aph(6)-Id, blaTEM-1B, dfrA8, sul2, blaEC-6			I529L	8	S	8.1	R	16.1	R	4.1	R	4	S	0.25	S	4	S	0.125	S	2.1	R	1	S
S = susceptible, R = resistant, I = intermediate; amoxicillin/clavulanic acid (2:1); trimethoprim-sulfamethoxazole (1:19); MICs were determined using methology descriebed in a previous study [2]
